# Supplementary material for: Morphological symmetry of the radius and ulna—Can contralateral forearm bones utilize as a reliable template for the opposite side?
Source: PLoS One. 2021 Oct 6;16(10):e0258232. doi: 10.1371/journal.pone.0258232 (PMC8494372; doi:10.1371/journal.pone.0258232)
Supplement: S1 File — This file contains length, volume, torsion, bending, and regional shape differences data. (XLSX) [file pone.0258232.s001.xlsx]

## Sheet: Title
Morphologocal symmetry of the radius and ulna - Can contralateral forearm bones utilize as a reliable template for the opposite side?
Eunah Hong 1, Dai-Soon Kwak 2†, In-Beom Kim 1, 2†
1 Department of Biomedicine & Health Science, College of Medicine, The Catholic University of Korea, Seoul, Republic of Korea
2 Department of Anatomy / Catholic Institute for Applied Anatomy, College of Medicine, The Catholic University of Korea, Seoul, Republic of Korea
*Correspondence to:
Prof. In-Beom Kim, M.D., Ph.D.
Catholic Institute for Applied Anatomy/Department of Anatomy, College of Medicine, The Catholic University of Korea, 222, Banpo-daero, Seocho-gu, Seoul, 06591, Republic of Korea
Tel: +82-2-2258-7263, Fax: +82-537-7081, Email: ibkimmd@catholic.ac.kr
Prof. Dai-Soon Kwak, Ph.D.
Catholic Institute for Applied Anatomy / Department of Anatomy, College of Medicine, The Catholic University of Korea, 222, Banpo-daero, Seocho-gu, Seoul, 06591, Republic of Korea
Tel: +82-2-2258-7434, Email: daisoon@catholic.ac.kr

## Sheet: Length+volume_radius
ID	Right_length [mm2]	Right_volume [mm3]	Left_length [mm2]	Left_volume [mm3]
001F_radius	213.286	27736	208.07	25559.5
002F_radius	202.371	31412	204.399	34171.7
002M_radius	226.555	48724.3	226.064	48284.3
003F_radius	218.552	32603.3	219.372	33310.8
003M_radius	228.578	50276.7	232.031	45447.3
004F_radius	215.07	36615.8	215.523	35609.4
006M_radius	248.419	64073.2	246.184	61691
007F_radius	216.195	33005.6	213.029	30625.3
008M_radius	233.825	49486.5	236.639	50345.5
009M_radius	219.173	40186.1	215.952	38823
010M_radius	234.102	47968.4	228.57	46087.5
011F_radius	208.039	27859.1	206.178	25699.8
011M_radius	215.841	41256.2	213.421	40000.8
012M_radius	244.895	42002.1	245.478	40288
013M_radius	215.579	40346.3	215.449	42868.9
014M_radius	224.614	36717.3	224.969	38571.3
015F_radius	206.842	24737.1	203.692	26009.1
015M_radius	217.819	33520.3	215.187	33143.2
016F_radius	208.295	34809	204.013	33805.2
017F_radius	197.64	24821.1	193.416	23396.8
017M_radius	219.384	44552.7	223.243	43364.6
018F_radius	210.683	30873.9	208.455	30785.3
018M_radius	235.607	59699.5	232.506	59161
019F_radius	234.381	41494.7	231.204	39218.6
019M_radius	223.542	38626.9	228.23	38717.2
020F_radius	214.551	25661.7	210.429	22923.1
020M_radius	246.485	42302.8	242.178	37389.2
021F_radius	215.28	34273.7	216.906	33112.4
021M_radius	219.945	44214.6	216.244	42473.3
022F_radius	207.395	29890.4	206.061	30048.2
022M_radius	228.15	41330.8	228.623	41584.7
023F_radius	202.597	26714	198.007	26884.8
023M_radius	229.514	40346.5	227.484	38426.7
024F_radius	186.254	23140.4	184.395	22426.1
024M_radius	230.871	49006.3	224.682	48761.4
025F_radius	220.76	34342.3	221.502	35124.5
025M_radius	237.403	40228.2	233.661	39102.4
026F_radius	190.528	21975.9	188.414	20969.1
026M_radius	232.258	44182.1	231.885	44385.9
027M_radius	252.467	53197.8	248.596	51690.3
029F_radius	201.363	25639.8	197.977	25122.2
029M_radius	236.923	43941.9	232.44	41886.4
030F_radius	222.155	35447.7	217.753	34904
030M_radius	236.706	49535.7	231.948	49400.3
031F_radius	214.069	27153.3	212.931	27404.3
031M_radius	241.995	49595.5	233.76	47295.9
033F_radius	213.979	33039.6	208.566	30095.4
034F_radius	208.965	30574.8	205.823	28585.9
034M_radius	217.745	33530.1	215.054	33154.6
035F_radius	227.173	30976.1	226.281	33218.2
036F_radius	211.446	26685.6	209.973	26930.6
036M_radius	215.558	41268.1	212.92	40011.1
038F_radius	205.771	28839	207.672	29638.6
038M_radius	243.097	49948.9	241.469	49144
039F_radius	207.794	30539.3	205.887	29449.2
039M_radius	226.497	48106	227.258	49161.8
041M_radius	230.353	41600.5	228.054	39672.2
042F_radius	179.858	22617.3	178.556	22456.5
042M_radius	228.429	44086.4	227.164	41948.4
043M_radius	217.983	38039.7	213.794	38041.2
044F_radius	193.793	26914.1	195.526	28478.2
045M_radius	225.27	40028.6	222.349	40185.7
046F_radius	194.995	22339	195.102	22856.4
048F_radius	219.144	37675.7	217.141	35993.9
049F_radius	223.242	33658	220.223	34313.8
049M_radius	229.329	45416.2	228.811	41832.9
050F_radius	203.956	27369.8	209.195	29134.9
050M_radius	251.475	53340.1	246.747	50678.6
051F_radius	213.396	26361	211.935	26553.7
052M_radius	208.436	30802.3	205.475	30293.7
053F_radius	200.702	25776.5	199.161	24036.1
053M_radius	243.304	35274.9	241.334	38338.2
054F_radius	215.668	36410.8	218.499	38446.9
054M_radius	235.289	48287.4	238.335	49623.1
055F_radius	210.878	30468.7	220.339	35016.4
055M_radius	229.437	49149.5	227.56	43709.6
056M_radius	207.588	36608.1	205.59	35085.7
057M_radius	226.016	48005.7	223.883	46782.1
07165F_radius	222.025	45378.5	223.019	42509.1
07182M_radius	230.929	60760.9	229.809	53190.8
10002M_radius	233.685	47524.9	233.461	45645.9
10016M_radius	211.64	36614	205.411	34575.5
10059M_radius	220.837	44611.2	226.964	48037.7
10106F_radius	211.749	36660.3	205.583	34629.8
10183M_radius	225.746	46264	221.939	42675.3
10206F_radius	214.317	32616.7	213.309	32539
11071M_radius	227.067	48796.1	227.048	48337.4
11108M_radius	228.682	50345.9	232.171	45506.1
11131F_radius	220.831	32252.1	217.597	33412.6
12123M_radius	221.458	50567.9	220.031	48974
13053M_radius	241.366	51186.6	241.188	51117.1
13054M_radius	240.374	51733.5	242.182	52466.8
13065F_radius	227.629	36164.5	220.876	34954.7
13075F_radius	205.201	32754.2	203.932	33440.7
13084F_radius	227.024	40465.2	229.504	41456.6
13090M_radius	234.782	57181.2	234.681	53457.8
13092M_radius	225.175	45920.8	223.429	44863
13096M_radius	210.945	42508.9	212.511	41670.7
13099F_radius	206.877	33758.2	206.623	32482.3
13109F_radius	212.034	38520.5	210.938	36120.3
13116M_radius	212.694	38310.1	212.893	36305
13118M_radius	228.716	53324.5	232.586	56320.2
13119F_radius	209.625	43044.8	208.184	39001.4
13121M_radius	258.614	61481.3	252.77	57917
13122M_radius	228.105	47019	225.444	45232.5
13124F_radius	212.575	36592.3	211.577	37443.6
13125F_radius	211.063	33660	209.61	33600.1
13126F_radius	209.233	32073.2	205.303	30551.3
13129M_radius	212.129	40256.1	209.66	39983.6
13130F_radius	195.218	25953.7	191.143	26251.2
13131F_radius	220.895	33092.1	224.73	33830.5
13132F_radius	226.726	43658.9	223.267	40852.9
13134M_radius	244.488	55215	241.203	53639.3
13135F_radius	221.156	40460.9	215.686	37666.9
13136M_radius	225.891	48060.7	225.793	47508.6
13137M_radius	240.699	54386.2	246.739	56765.5
13140M_radius	224.189	48673.8	224.273	46387.5
13141M_radius	229.439	58643.5	230.998	59020.4
13142M_radius	238.581	51987.2	236.958	50004.5
13144M_radius	234.146	54212.6	230.64	52226.2
13146F_radius	210.682	36178.6	211.18	37445.9
13147F_radius	217.365	31852.5	216.116	31612.4
13147M_radius	217.204	31852.5	215.993	31612.4
13148M_radius	242.669	52983.4	241.347	49910.7
13155F_radius	193.108	27930.4	189.044	26730.1
13156M_radius	237.765	53499.4	233.406	49933.6
13158M_radius	228.348	42325.8	227.95	41514
13160M_radius	235.257	51153.9	233.814	50060.7
13162M_radius	236.799	48822.9	231.635	49020.1
13165M_radius	227.405	51810.7	224.789	52292.9
13166M_radius	223.293	45597.4	219.276	45236.2
13169M_radius	209.025	39886.6	194.581	41450.8

## Sheet: Length+volume_ulna
ID	Right_length [mm2]	Right_volume [mm3]	Left_length [mm2]	Left_volume [mm3]
001F_ulna	227.685	33293.8	224.777	31789.9
002F_ulna	222.902	39130.8	227.657	38243.4
002M_ulna	237.996	54748.9	239.482	56193.6
003F_ulna	235.6	38427.8	235.273	39131.1
003M_ulna	249.066	52623.3	249.359	49071.4
004F_ulna	231.693	38973	232.262	37983.7
006M_ulna	269.937	69565.8	264.973	69308.1
007F_ulna	233.637	37360	228.916	33844
008M_ulna	248.64	52758.8	248.448	54625.3
009M_ulna	238.981	46637.3	238.612	45705.2
010M_ulna	248.674	53171.9	244.705	54240.1
011F_ulna	221.072	30261.2	218.741	29842.4
011M_ulna	232.198	44069	227.529	43673.1
012M_ulna	266.672	50013.6	265.32	51056.2
013M_ulna	232.525	47205.2	234.107	46952.2
014M_ulna	239.419	46406.3	238.358	48043.7
015F_ulna	224.685	32552.9	222.434	34559.5
015M_ulna	233.683	41697	232.029	39549.7
016F_ulna	227.439	40212.1	225.265	40407.4
017F_ulna	212.367	30825	210.899	30583.7
017M_ulna	234.488	52136.9	236.5	55376
018F_ulna	229.077	38517.9	225.491	37109.4
018M_ulna	250.735	69386.3	247.503	67741.9
019F_ulna	249.232	41413.9	247.347	38904.5
019M_ulna	245.405	49127.5	247.657	51761
020F_ulna	232.75	30033.6	226.615	26691
020M_ulna	261.041	46615.2	257.026	41583.4
021F_ulna	237.31	37745.4	238.307	37848.3
021M_ulna	236.256	52389.1	233.145	51751.4
022F_ulna	223.782	35147.6	220.914	34534.8
022M_ulna	244.678	48625.5	244.895	48242.3
023F_ulna	219.403	32450.5	216.192	31731.4
023M_ulna	248.07	49947.8	244.84	47039.4
024F_ulna	204.75	28584.7	198.733	26168.9
024M_ulna	240.379	48062.6	243.627	50012.1
025F_ulna	234.798	38572.8	234.66	40490.2
025M_ulna	250.906	51037.8	246.245	47446.9
026F_ulna	207.829	26323.1	203.975	25130.8
026M_ulna	245.846	50803	247.307	52216.9
027M_ulna	264.767	57766.9	264.013	56220.8
029F_ulna	220.954	32723.4	216.155	33428.8
029M_ulna	251.192	50273.8	245.026	44158.2
030F_ulna	238.784	39872	235.807	38903.8
030M_ulna	257.241	61335.3	251.653	60587.9
031F_ulna	233.408	31763	227.377	29470.3
031M_ulna	259.221	54616.3	252.425	50870
033F_ulna	232.06	38501	226.351	36459.9
034F_ulna	224.953	33665.5	221.82	33455.6
034M_ulna	233.676	41706.9	232.004	39561.8
035F_ulna	239.243	34991.9	239.302	38592.1
036F_ulna	224.14	30351.4	225.152	30925.8
036M_ulna	232.587	44072.1	227.883	43676.5
038F_ulna	223.091	35307.5	225.095	36078.9
038M_ulna	261.377	56726.6	260.35	55035.7
039F_ulna	229.795	34771.3	226.3	32137
039M_ulna	239.545	56076.1	236.78	52290.2
041M_ulna	244.284	50690.8	238.321	44043.4
042F_ulna	197.292	30113.4	198.213	30628.3
042M_ulna	242.841	51593.5	243.546	50472.9
043M_ulna	232.824	49586.6	232.624	48744.3
044F_ulna	210.188	35407.8	211.702	34934
045M_ulna	241.055	52183.4	240.647	50683.8
046F_ulna	215.344	28093.8	213.417	30275.3
048F_ulna	235.667	42924.6	234.472	40352.4
049F_ulna	241.283	37796.3	238.016	38931
049M_ulna	252.43	55244	247.243	53175.9
050F_ulna	225.991	33402.4	224.902	33117.7
050M_ulna	269.097	59887.2	263.722	59113.4
051F_ulna	237.621	31967.2	233.539	31555.1
052M_ulna	228.355	39831.6	224.506	39588.5
053F_ulna	216.322	29097.3	212.279	26025
053M_ulna	256.669	45711	256.851	45300.6
054F_ulna	238.37	45885.2	236.65	46239.9
054M_ulna	258.9	53243.1	253.077	55468.9
055F_ulna	232.84	37880.5	237.858	39554.1
055M_ulna	249.066	57621.5	245.161	56883
056M_ulna	228.446	45827.3	231.035	45803.2
057M_ulna	237.974	45213.7	238.099	51450.3
07165F_ulna	233.868	49300.8	235.527	47290
07182M_ulna	245.501	62660.7	247.226	65705.7
10002M_ulna	249.941	54134	251.586	52112.8
10016M_ulna	228.05	42915	225.325	42705.7
10059M_ulna	237.377	52018.5	240.699	53189
10106F_ulna	227.923	42963.9	225.368	42757.8
10183M_ulna	243.243	53388.6	241.01	51480.5
10206F_ulna	231.815	38385.5	230.966	39460.4
11071M_ulna	239.406	54808.9	240.691	56251.5
11108M_ulna	248.669	52699.7	249.036	49162.1
11131F_ulna	233.212	37736.6	231.241	37653
12123M_ulna	239.936	59557.2	239.479	57330.6
13053M_ulna	258.626	66840.2	258.326	66201.2
13054M_ulna	262.472	62028.7	261.992	62744.2
13065F_ulna	244.841	40778.1	239.408	39129.4
13075F_ulna	224.577	38464.7	215.894	36945.9
13084F_ulna	251.177	50629	251.032	52074.2
13090M_ulna	251.283	59817.7	251.786	59212.1
13092M_ulna	245.642	57453.7	243.861	56777.4
13096M_ulna	227.749	54254.7	228.664	50950
13099F_ulna	219.215	38953.8	217.696	36891.7
13109F_ulna	231.402	43246	227.987	43228.7
13116M_ulna	228.654	43891	226.061	40345.5
13118M_ulna	246.735	63069.5	249.676	64252
13119F_ulna	221.582	43075.2	226.144	47581.9
13121M_ulna	273.06	68484.7	267.198	63917.6
13122M_ulna	245.401	48814	242.788	47561.3
13124F_ulna	225.689	38903.2	228.114	40547.2
13125F_ulna	229.173	38521.9	230.843	40634.3
13126F_ulna	221.368	34146	219.894	33291.9
13129M_ulna	231.69	48833.3	230.164	48792
13130F_ulna	212.06	30956.8	211.859	31335.9
13131F_ulna	243.253	39633.2	242.771	40471.1
13132F_ulna	238.53	46804	234.233	44483.7
13134M_ulna	261.957	62274.5	256.62	61672.8
13135F_ulna	234.441	44898.8	232.27	44499.4
13136M_ulna	240.327	57884.7	239.488	55515.4
13137M_ulna	264.658	63336.6	264.777	62508
13140M_ulna	243.248	56400.2	241.786	53351.3
13141M_ulna	245.479	61991.8	246.17	66760.8
13142M_ulna	250.968	58029.3	249.067	55715.5
13144M_ulna	251.313	61444.1	245.751	58231.2
13146F_ulna	233.966	46684.1	230.83	47781.2
13147F_ulna	233.926	38890.3	231.596	36932.3
13147M_ulna	234.599	38890.3	232.023	36932.3
13148M_ulna	256.032	60458.2	254.493	56083.1
13155F_ulna	211.578	32593.8	205.413	31425.9
13156M_ulna	256.314	56880.9	253.326	57835.4
13158M_ulna	242.429	52532.8	242.314	54118.5
13160M_ulna	250.035	59944.3	246.79	55976.5
13162M_ulna	254.936	56387	255.673	56756.9
13165M_ulna	237.789	59064.4	238.15	59806
13166M_ulna	237.473	53326	236.019	51776.5
13169M_ulna	225.014	47299.9	226.387	47399.2

## Sheet: Twisting&bowing
ID	sex	Lt_rad_AP_a	Lt_rad_AP_b	Lt_rad_AP_c	Rt_rad_AP_a	Rt_rad_AP_b	Rt_rad_AP_c	Lt_rad_LAT_a	Lt_rad_LAT_b	Lt_rad_LAT_c	Rt_rad_LAT_a	Rt_rad_LAT_b	Rt_rad_LAT_c	Lt_rta	Rt_rta	Lt_ul_AP_a	Lt_ul_AP_b	Lt_ul_AP_c	Rt_ul_AP_a	Rt_ul_AP_b	Rt_ul_AP_c	Lt_ul_LAT_a	Lt_ul_LAT_b	Lt_ul_LAT_c	Rt_ul_LAT_a	Rt_ul_LAT_b	Rt_ul_LAT_c	Lt_uta	Rt_uta
1	1	171.47	106.38	10.09	170.91	91.83	10.51	168.61	89.59	11.85	182.4	148.77	3.85	20.12	9.74	215.13	76.08	9.43	213.45	68.91	10.18	216.8	86.49	9.58	219.91	96.08	7.89	7.36	1.81
2	1	167.45	97.89	9.75	163.18	77.59	9.94	163.99	60.47	6.71	162	67.8	9.16	60.12	50.11	212.15	49.46	5.1	211.9	68.47	3.64	222.19	74.36	4.95	213.43	83.54	2.37	32.6551	44.58
3	1	184.8	110.23	12.44	184.96	110.96	14.83	189.16	111.21	7.77	190.33	97.17	8.13	4.46	11.31	217.54	75.44	7.44	218.05	88.4	8.86	223.79	36.01	6.7	222.29	31.61	6.61	28.6	30.74
4	1	168.26	105.97	11.91	171.93	99.95	10.65	171.06	138.3	8.63	175.4	122.75	2.51	24.14	31.68	218.34	74.13	4.73	215.73	70.71	4.92	220.86	125.25	2.39	215.59	143.06	1.86	43.48	42.82
5	1	173.54	97.98	12.27	175.46	101.26	13.15	177.14	82.98	9.49	177.49	117.34	7.01	40.35	46.21	213.98	67.13	6.41	221.22	77.79	5.48	219.39	65.66	8.24	225.34	44.08	5.7	20.68	31.73
6	1	172.12	89.17	8.58	169.02	31.91	5.68	170.95	98.94	7.05	167.92	98.44	3.01	40.57	23.5	203.99	68.29	8.08	204.25	69.4	7.01	209.23	23.34	3.75	206.93	102.78	4.05	13.92	22.3
7	1	161.81	88.48	11.84	167.03	89.5	11.57	167.27	117.62	6.16	171.04	145.69	5.12	39.87	39.51	207.36	69.87	8.98	213.43	66.78	6.83	214.08	63.76	10.49	213.85	39.47	4.3	18.65	28.03
8	1	167.02	81.1	7.88	174.04	101.63	8.8	159.98	88.66	7.31	167.34	83.17	7.25	39.46	29.32	206.24	60.39	5.63	210.71	65.5	6.32	211.84	16.3	5.42	215.63	27.7	6.49	45.75	54.91
9	1	150.89	79.77	7.63	153.37	76.24	7.03	155.44	64.51	1.84	159.03	73.35	1.13	47.52	42.8	196.64	74.76	6.64	197.98	74.38	6.19	197.7	33.72	2.53	203.65	48.53	3.56	14.13	21.74
10	1	169.16	97.22	8.43	172.27	95.7	6.72	166.07	89.99	8.11	170.52	110.61	4.5	53.74	54.79	212.12	81.16	9.33	204.6	68	12.15	214.94	12.09	6.57	219.23	12.32	3.79	8.8	11.43
11	1	188.28	105.15	11.11	185.74	98.18	10.83	180.28	100.47	10.19	177.09	98.66	9.62	39.57	29.61	226.48	82.83	6.36	227.46	73.77	7.79	234.92	62.95	4.25	233.58	62.59	5.12	47.81	28.57
12	1	174.93	101.61	10.37	172.56	93.87	10.4	176.84	125.54	0.62	175.84	127.83	10.18	56.36	54.06	213.42	68.18	6.57	216.78	69.34	6.79	218.81	71.23	5.78	223.48	75.78	4.96	38.48	35.16
13	1	172.68	105.46	9.23	183.19	107.07	12.3	181.49	105.66	3	179.57	103.14	2.55	60.27	60.49	219.01	77.81	10.68	220.34	72.19	11.47	221.66	35.38	6.19	223.82	20.5	5.97	13.91	27.6513
14	1	170.69	83.24	9.27	169.14	102.96	9.88	166.29	83.73	9.51	164.79	103.59	9.65	46.04	43.63	206.73	72.51	4.49	203.24	60.63	4.71	207.93	23.9	4.74	211.59	27.28	6.2	28.85	39.56
15	1	160.89	91.02	10.77	163.67	102.18	12.16	159.65	127.26	11.68	167.45	125.4	10.45	50.36	42.42	195.9	70.72	8.53	203.63	79.59	8.21	202.44	40.45	5.94	210.5	42.18	6.55	9.5	14.69
16	1	146.84	80.68	10.63	149.91	81.3	10.36	148.66	102.82	7.19	150.17	98.21	3.89	56.9	51.54	186.22	63.78	6.8	192.24	61.67	6.87	192.66	118.04	2.85	199.16	60.09	7.86	25.17	42.63
17	1	176.97	109.02	12.41	176.34	105.58	11.98	181.38	100.19	10.72	180.38	121.76	9.99	49.31	45.85	220.75	74.04	11.23	220.4	73.47	9.29	225.27	112.55	7.52	227.99	36.23	5.86	9	5.57
18	1	150.23	77.09	11.65	154.38	94.34	11.18	155.26	101.47	4.55	154.83	96.71	12.53	51.53	48.53	188.94	65.49	4.41	192.49	68.94	4.85	194.49	25.38	2.82	197.5	27.37	3.44	24.94	37.2
19	1	162.62	89.16	8.24	165.02	88.83	8.96	163.28	85.67	8.32	166.1	98.16	8.75	45.8	36.95	201.82	69.47	8.41	206.18	76.52	7.23	209.01	41.08	6.99	213.6	38.4	4.28	9	31.9
20	1	180.21	86.24	8.63	182.05	89.9	10.46	179.78	121.12	6.42	184.41	99.53	9.78	35.21	45.32	218.29	80.7	11.36	223.5	76.35	10.26	222.06	63.18	8.19	227.73	48.06	6.68	0.63	20.77
21	1	169.66	98.59	13.16	174.25	94.5	12.92	167.19	106.79	10.96	173.54	125.64	9.26	59.87	44.1	210.94	70.72	11.54	209.09	65.52	10.87	219.54	61.59	10.28	224.39	56.72	9.39	8.58	15.17
22	1	162.89	91.8	10.1	162.49	81.53	9.22	164.26	122.22	8.5	167.75	82.96	7.15	67.11	57.87	206.91	79.62	7.32	214.25	75.37	7.09	214.7	28.09	4.14	220.08	29.33	5.1	27.12	25.06
23	1	187.06	108.78	12.63	184.74	108.88	13.28	186.59	88.39	13.77	185.14	140.34	12.7	51.67	43.21	225.62	92.57	10	225.67	88.1	11.06	216.92	35.89	7.47	230.56	43.65	7.99	19.79	5.79
24	1	169.82	103.86	11.95	171.37	106.85	11.61	168.92	104.62	12.6	171.51	63.3	6.93	53.01	71.55	209.43	81.02	6.66	211.57	81.5	6.76	214.63	38.94	6.89	215.54	92.26	5.05	16.17	4.85
25	1	167.95	87.68	10.25	168.83	101.57	9.38	167.6	92.55	11.63	167.9	97.38	10.38	40	38.25	211.35	70.49	6.6	208.92	83.14	8.45	213.44	34.44	3.23	213.57	51.4	7.6	33.4	28.42
26	1	165.67	100.89	9.55	170.63	102.57	7.25	166.48	88.02	6.98	170.49	99.62	8.63	57.66	55.33	206.66	61.91	8.61	215.43	67.97	6.81	211.09	35.14	5.67	218.49	28.48	5.06	16.25	30.18
27	1	144.23	80.97	10.59	142.7	72.55	9.92	143.52	63.36	8.19	141.37	88.85	10.36	66.37	53.51	186.38	57.81	5.47	186.94	60.94	5.16	185.3	53.91	5.31	188.89	56.77	2.88	23.94	32.09
28	1	154	84.01	9.94	149.91	85.43	8.97	159.67	106.42	8.37	150.91	101.67	8.47	35.73	35.1	192.04	60.16	4.66	194.55	69.26	3.99	194.87	83.12	6.53	199.22	60.06	7.58	29.68	25.4
29	1	177.86	93.41	9.69	178.06	98.19	10.4	175.14	124.05	7	185.09	129.48	8.61	29.63	26.43	214.84	62.46	6.39	220.03	65.05	8.24	222.9	17.8	5.33	221.83	7.79	3.24	28.1	22.36
30	1	183.59	110.25	9.45	186.09	116.72	11.41	182.09	97.18	10.35	180.78	132.51	11.31	59.49	45.46	219.06	66.22	7.41	223.69	75.58	7.25	225.83	113.81	5.34	229.6	135.6	3.64	43.2	41.04
31	1	163.46	91.25	9.27	161.24	92.27	11.15	165.58	112.52	5.42	163.32	111.07	8.32	44.63	38.57	194.08	76.73	7.21	195.38	76.66	6.03	206.58	86.1	7.27	205.84	101.66	7.08	8.62	1.57
32	1	183.31	112.76	12.11	173.96	109.64	12.6	181.58	78.06	4.56	173.29	95.87	11.78	63.11	70.3	225.88	81.51	10.08	216.38	79.15	9.98	228.56	49.26	7.58	217.06	87.98	10.7	24.42	42.27
33	1	177.43	96.94	13.87	171.59	96.53	14.43	183.27	90.41	10.06	178.77	87.36	13.42	75.59	71.48	225.56	202.23	4.56	225.61	192.77	6.1	224.56	62.43	5.33	220.8	50.54	2.83	2.21	5.24
34	1	171.75	105.74	5.92	173.73	102.64	6.79	167.55	83.99	6.53	166.04	75.15	9.91	57.55	65.97	211.61	70.52	11.57	214.77	72.58	10.73	211.65	32.38	6.38	219.87	44.44	9.84	4.04	10.04
35	1	180.77	99.49	8.85	182	107.16	10.06	180.25	115.01	7.24	178.77	94.3	8.4	55.68	58.49	223.89	73.28	7.47	224.29	69.93	7.06	230.49	52.15	6.7	234.56	49.42	7.79	4.97	16.93
36	1	174.56	109.91	8.91	180.5	110.28	9.67	178.29	120.73	7.02	177.14	117.75	8.14	41.11	30.16	216.93	85.89	7.42	220.78	76.79	6.82	223.49	70.85	10.18	226.95	60.85	8.29	9.09	3.49
37	1	185.8	107.72	10.32	189.79	115.66	10.15	184.76	143.83	9	189.45	150.11	2.52	46.89	36.57	227.48	71.3	7.07	233.47	71.13	6.85	230.9	86.53	7.79	236.1	83.36	8.59	10.86	9.52
38	1	165.16	96.82	6.46	166.22	83.55	7.5	165.85	86.56	6.08	165.86	90.51	5.16	36.19	43.41	198.69	70.17	9.86	207.04	71.04	8.92	202.78	75.76	11.07	211.13	66.38	8.91	14.33	14.84
39	1	187.64	110.52	13.22	187.32	108.15	12.64	191.08	146.04	12.71	189.78	147.41	5.13	49.73	41.92	229.76	86.73	10.08	228.74	80.8	9.37	239.31	88.93	10.11	236.14	95.31	8.95	28.43	35.86
40	1	164.87	94.66	8.13	168.18	94.73	8.35	167.3	129.27	7.95	168.16	130.21	7.04	32.09	24.61	202.68	76.19	7.67	204.7	78.35	7.34	202.88	102.55	5.25	205.95	108.48	6.5	1.25	9.43
41	1	170.94	100.84	10.41	174.35	107.9	10.16	169.78	95.18	11.25	167.28	123.66	8.57	52.43	59.85	213.11	83.05	9.54	218.05	81.64	9.54	215.53	28.67	6.73	216.91	30.78	6.44	2.48	14.78
42	1	172.7	104.86	12.82	171.88	100.68	13.91	172.19	129.55	10.5	180.46	93.86	6.35	44.33	50.41	205.42	71.14	14.93	207.78	67.15	9.56	208.89	85.17	11.05	209.06	40.33	5.87	26.87	9.06
43	1	177.16	101.29	8.92	173.17	101.03	9.95	179.58	127.27	6.04	177.51	131.89	7.19	27.83	23.43	214.81	73	6.86	213.51	81.24	7.37	216.49	97.72	7.75	214.93	35.38	7.48	22.57	11.86
44	1	169.32	99.72	11.06	169.03	86.26	11.21	177.75	115.54	6.18	177.66	146.23	4.19	51.2	50.31	208.74	79.75	14.19	207.48	79.34	13.5	216.16	47.38	11.6	216.73	51.72	12.28	10.11	9.56
45	1	164.22	98.56	10.04	172.71	96.23	9.43	170.2	123.62	10.41	173.36	125.49	7.74	49.93	40.54	208.34	71.09	8.47	209.65	67.6	8.29	211.12	86.84	7.72	213.88	89.4	6.14	10.58	20.08
46	1	154.02	92.91	10.31	153.12	94.59	9.37	158.01	75.36	10.02	158.26	120.3	5.95	40.5	44.27	198.68	76.13	6.77	195.74	65.98	5.83	202.26	72.21	5.61	202.41	41.63	4.78	27.17	43.57
47	1	179.41	109.71	11.86	181.17	119.1	11.76	181.2	99.59	2.46	176.27	139.5	6.66	40.32	51.5	231.4	78.46	9.19	227.95	75.23	8.13	233.43	85.94	7.43	234.05	91.37	7.74	1.91	24.92
48	1	175.6	94.17	12.2	184.84	106.83	10.78	175.87	105.96	9.89	179.17	114.41	8.79	49.22	41.73	215.34	84.58	11.68	223.45	80.27	8.12	219.26	48.61	7.19	230.04	44.08	8.16	10.61	24.09
49	1	175.18	98.56	12.67	177.26	101.01	13.73	175.5	154.85	0.15	177.39	155.45	13.6	32.45	50.65	212.85	79.41	7.63	223.74	92.67	7.05	219.23	39.01	4.62	222.13	42.25	4.22	4.64	11.14
50	1	167.87	93	10.73	172.04	93.74	8.86	168.53	115.43	8.12	169.23	110.52	8.24	41.98	32.04	216.13	82.5	10.35	220.03	84.32	8.16	220.05	28.65	6.48	223.17	32.41	8.47	5.79	19.36
51	1	175.66	93	12.01	178.52	100.89	12.12	179.06	143.23	5.5	178.51	145.98	8.25	27.08	37.89	216.73	83.09	10.54	217.14	79.35	10.48	219.91	32.03	7.72	221.24	42.74	9.03	6.84	12.48
52	1	149.97	86.75	9.34	155.99	88.64	7.13	150.4	68.52	9.93	155.72	100.15	5.39	46.96	42.53	194.27	70.73	9.51	199.78	63.53	8.76	196.54	79.87	11.67	207.07	46.63	8.25	1.13	5.07
53	0	184.27	102.93	12.53	184.39	117.26	12.03	181.17	85.96	11.88	181.64	78.25	11.5	55.88	49.36	224.86	83.88	9.38	224.06	81.77	10.06	227.87	33.78	10.66	229.78	36.88	10.98	1.26	17.23
54	0	191.4	96.01	11.07	191.56	121.98	10.95	187.61	156.35	1.29	190.01	120.23	11.2	53.16	64.01	236.42	75.26	8.45	235.05	79.46	5.94	237.46	10.85	1.94	238.29	9.39	1.65	27.74	40.94
55	0	198.28	106.35	13.34	196.57	118.59	13.77	192.68	149.61	15.71	193.92	143.05	12.63	42.05	31.65	247.26	76.35	8.11	250.13	82.82	8.98	250.37	10.77	0.82	256.66	14.27	3.02	33.19	30.84
56	0	182.51	110.78	14.58	182.24	94.72	14.72	180.21	101.71	12.98	183.8	100.29	12.74	27.46	26.29	227.69	82.55	8.92	227.77	82.63	9.26	233.92	29.22	6.85	232.57	5.05	4.48	6.26	0.43
57	0	185.13	97.09	15.28	181.48	101	14.91	183.2	147.11	13.25	182.14	137.12	11.93	33.55	37.13	227.1	91.45	8.31	230.21	85.28	8.18	231.36	8.34	4	235.29	15.46	2.7	30.53	25.42
58	0	176.26	81.58	13.39	176.62	108.94	12.88	168.89	146	9.55	171.67	155.21	4.29	36.23	40.7	213.38	72.87	8.13	212.13	67.38	8.99	214.24	71.71	10.21	221.18	78.97	11.17	19.3	10.56
59	0	194.3	102.86	14.63	198.14	123.52	13.71	197.44	160.57	7.57	206.02	65.67	8.61	18.99	19.52	248.01	72.34	8.22	249.32	79.97	8.69	254.19	94.4	7.87	254.29	96.97	8.76	3.92	8.09
60	0	169.79	93.78	11.96	172.87	96.68	10.68	168.67	76.44	12.46	169.59	76.77	12.4	30.13	40.02	218.64	74.57	7.1	215.06	81.01	8.76	226.28	36.25	6.08	221.14	89.24	8.77	18.61	11.7
61	0	183.14	103.53	13.79	174.89	89.93	13.56	177.24	82.19	5.64	178.45	124.37	12.35	44.8	34.8	220.96	92.38	11.53	217.41	86.52	11.31	225.78	40.65	9.3	224.37	40	7.73	25.99	15.46
62	0	169.94	106.87	9.64	173.15	88.69	9.8	171.93	128.78	6.43	169.03	89.47	8.58	53.95	52.4	219.02	84.59	7.12	213.18	75.58	6.31	219.25	12.45	1.84	220.32	11.2	4.59	20.65	37.45
63	0	171.2	84.99	12.87	175.07	100.08	14.01	176.58	122.32	8.85	174.94	140.96	13.2	74.04	69.1	218.76	86.93	13.1	220.55	79.06	10.6	220.2	2.59	2.01	216.96	0.13	1.29	2.21	15.32
64	0	172.42	91.86	12.27	179.06	95.55	11.15	181.43	137.23	12.99	180.08	130.04	15.62	22.69	24.81	230.11	71.6	8.89	222.23	76.11	9.05	237.81	12.64	4.1	234.95	12.9	4.97	15.78	15.52
65	0	183.14	84.41	11.28	180.75	90.56	10.72	179.34	84.82	10.16	177.17	106.03	9.47	47.59	37.68	230.28	80.09	8.68	230.86	74.08	9.09	239.5	91.15	7.64	239.62	85.87	6.5	38.27	23.91
66	0	195.06	115.26	14.57	202.8	122.43	14.71	191.34	78.23	9.82	193.41	141.01	11.13	77.56	68.18	236.11	80.79	7.12	245.54	79.71	6.74	249.39	7.68	3.75	250.75	11.72	2.61	21.24	24.23
67	0	176.12	96.14	13.16	181.88	109.54	12.42	177.63	133.69	10.67	182.56	137.09	10.67	35.56	28.9	224.48	81.15	7.29	233.69	89.23	7.46	230.59	34.45	5.13	233.86	33.71	7.69	19.28	39.41
68	0	178.76	108.91	11.99	181.04	111.48	10.8	187.06	143.97	0.09	185.83	141.03	9.97	44.59	49.97	232.87	106.27	9.41	228.21	85.11	9.45	236.66	91.21	8.3	234.82	95.72	8.56	8.54	3.65
69	0	179.12	85.11	10.72	179.87	88.48	9.95	175.15	135.92	7.67	177.7	122.99	7.06	46.64	42.88	229.48	69.02	9.39	235.14	80.54	9.31	232.6	97.85	8.78	234.88	7.83	1.68	29.4	19.47
70	0	175.81	94.31	10.22	184.4	101.1	11.04	175.78	96.01	11.74	183.43	96.23	9.14	36.33	40.39	223.84	75.75	7.38	217.17	69.37	9.74	232.23	41.22	7.52	230.11	42.21	8.25	30.4	8.05
71	0	186.12	118.33	13.8	192.79	92.15	13.04	186.65	111.18	14.43	190.91	144.19	13.51	31.18	43.82	229.6	67.54	10.74	233.38	61.45	8.5	236.11	75.71	10.02	243.27	70.08	10.06	6.69	0.92
72	0	183.67	115.97	10.91	180.13	110.19	13.46	184.98	129.24	10.6	184.97	92.42	12.06	51.01	51.57	232.66	91.4	13.03	229.44	98.93	12.79	235.53	78.47	11.47	234.24	52.13	7.58	7.35	3.1
73	0	201.78	124.69	10.8	201.52	112.22	8.97	204.6	116.39	11.7	201.59	129.01	8.61	21.53	26.04	247.58	108.01	12.61	250.15	110.12	10.16	249.48	49.27	8.06	252.5	9.34	2.69	44.69	7.1
74	0	187.9	124.04	15.56	191.25	110.37	15.52	189.9	114.74	5.98	191.12	101.58	14.98	65.28	69.52	229.48	87.75	11.46	233.69	74.57	10.12	233.76	5.85	0.18	241.54	12.42	1.34	14.22	20.14
75	0	178.62	93.61	12.08	187.9	103.45	13.42	179.87	96.43	7.36	185.62	85.25	4.66	67.86	51.9	234.8	80.02	8.21	239.78	75.87	7.67	237.87	41.66	6.52	249.17	39.23	4.94	38.48	40.26
76	0	191.7	101.15	9.31	199.84	101.15	10.74	189.69	116.21	7.87	196.81	116.72	8.18	26.32	28.31	231.07	76.37	8.32	233.23	62.61	8.12	241.87	104.83	4.31	245.18	97.08	3.89	20.26	25.05
77	0	169.36	106.74	9.09	171.71	88.22	10.1	171.16	127	4.65	168.94	89.7	8.58	66.16	62.94	218.69	84.41	7.21	218.51	78.47	6.38	221.41	10.01	4.1	220.49	13.56	2.15	15.09	31.57
78	0	178.13	101.14	14.14	175.33	108.35	13.91	168.08	145.47	12.83	172.33	148.09	5.82	70.25	55.24	207.24	65.13	8.05	211.84	66.6	8.92	212.39	71.85	11.35	222.01	69.99	9.03	17.13	10.17
79	0	197.35	109.64	13.06	192.82	102.95	13.38	193.93	117.4	15.23	207.9	164.34	11.08	53.49	41.67	246.64	76.41	11.44	247.19	64.75	11.2	248.64	89.73	9.44	251.14	77.47	11.93	7.01	3.09
80	0	175.58	94.31	10.11	187.57	105.98	13.24	185.7	95.51	10.41	184.48	107.78	13.36	79.01	69.19	224.21	78.76	10.06	224.86	76.88	10.46	227.58	43.45	8.78	227.17	34.72	7.72	32.75	31.2
81	0	182.75	108.49	7.46	177.74	111.85	7.9	179.08	94.96	8.02	174.73	121.37	7.68	41.93	35.55	231.29	88.57	10.32	226.73	75.91	9.68	236.05	111.28	10.03	236.92	47.04	6.99	0.59	22.94
82	0	172.64	92.29	10.5	178.35	98.29	10.2	172.76	150.97	7.2	174.1	133.07	6.2	49.44	41.82	216.7	72.63	10.59	218.41	82.13	11.53	221.62	34.63	8.23	222.91	38.65	6.98	4.64	0.94
83	0	185.15	107.38	11.85	185.91	110.12	10.67	181.96	129.65	9.02	185.57	84.28	9.38	43.89	55.3	225.39	86.5	9.64	227.12	92.33	10.07	237.2	34.69	3.99	240.52	31.42	3.79	37.44	24.45
84	0	194.66	109.14	12.45	200.39	110.45	10.71	193.08	122.03	10.33	206.34	124.88	7.95	24.36	36.29	240.44	85.18	10.43	246.8	82.68	11.07	254.49	53.43	8.7	257.04	78.4	11.71	4.47	9.55
85	0	164.79	97.58	11.97	166.12	104.29	12.25	157.69	94.93	9.01	163.86	88.47	8.71	58.58	45.49	208.88	81.05	10.03	215.38	83.89	10	213.02	90.77	9.25	218.67	90.6	11.81	13	20.23
86	0	200.31	107.68	12.17	201.1	117.55	13.28	190.41	144.26	12.73	201.38	171.48	7.17	29.17	40.37	243.66	80	10.85	243.86	81.17	13.58	245.8	148	2.13	247.31	27.71	6.24	16.96	9.85
87	0	188.49	105.77	11.89	192.5	91.3	9.76	190.23	124.29	12.97	186.35	131.53	2.18	36.95	51.61	235.61	72.38	8.85	241.55	75.95	10.92	238.15	93.18	8.4	239.01	68.28	9.83	9.07	17.59
88	0	182.93	110.25	8.64	181.19	101.83	9.21	178.97	140.8	8.71	179.33	122.95	11.51	62.43	52.59	225.86	72.24	11.75	227.15	82.32	7.94	230.72	69.68	9.99	229.76	103.91	5.78	4.38	18.99
89	0	176.81	87.56	10.81	180.7	103.19	10.62	171.93	82.21	11.58	174.85	95.81	12.96	67.88	62.31	224.12	87.8	9.41	223.94	80.86	9.01	224.67	104.23	9.97	222.32	126.69	5.15	16.85	8.86
90	0	183.16	111.68	13.02	186.03	116.52	13.24	183.68	128.01	6.03	180.92	132.48	3.39	54.13	45.64	232.08	81.44	8.89	232.2	70.79	10.5	237.57	103.84	10.46	234.93	93.15	9.19	4.56	0.76
91	0	182.74	101.47	13.76	181.59	96.32	14.37	190.93	106.66	10.45	190.97	82.42	11.07	54.13	54.78	236.36	77.81	10.74	234.75	72.84	10.51	238.2	115.86	7.46	238.2	81.97	9.18	6.8	7.34
92	0	171.3	102.58	7.41	173.67	102.82	8.42	167.46	82.58	7.74	165.83	95.23	10.49	57.49	67.55	212.5	71.63	11.41	214.78	74.23	11.42	213.28	32.33	5.6	219	35.3	8.53	7.74	7.22
93	0	185.74	103.92	13.68	175.67	99.48	12.18	182.32	157.34	5.58	175.3	148.71	11.59	26.93	23.5	224.84	94.1	11.42	220.74	94.63	10.47	226	108.59	11.36	222.45	105.71	11.66	12.54	4.75
94	0	180.77	99.49	8.85	182	107.16	10.06	180.25	115.01	7.24	178.77	94.3	8.4	55.68	58.49	223.89	73.28	7.47	224.29	69.93	7.06	230.49	52.15	6.7	234.56	49.42	7.79	4.97	16.93
95	0	182.14	103.1	10.08	182.4	116.01	9.05	179.64	85.94	8.61	180.27	78.29	8.97	49.44	45.86	224.56	84.56	9.31	224.5	80.64	9.95	228.55	35.86	8.18	228.96	37.87	10.31	7.09	17.06
96	0	190.76	100.53	11.24	191.84	126.23	11.89	188.97	150.97	3.41	193.49	122.85	3.89	51.91	63.17	236.75	70.67	8.6	233.87	72.65	5.79	237.06	11.15	4.78	238.51	27.59	7.3	20.4	33.35
97	0	175.43	91.31	12.59	175.94	97.99	14.96	178.85	84.47	13.93	174.82	78.8	14.86	40.67	42.63	220.85	68.47	6.68	223.56	73.05	5.58	228.33	41.15	6.26	228.35	35.3	2.84	26.95	34.76
98	0	190.72	108.79	13.68	194.22	107.59	13.43	190.74	141.78	12.94	191.77	81.73	11.69	42.1	43.45	244.56	87.19	11.93	240.84	83.07	11.3	247.98	49.45	11.79	252.88	122.94	9.6	15.56	3.9
99	0	199.11	99.14	13.54	197.15	102.49	11.73	198.04	112.85	13.46	197	120.59	12.07	46	39.41	236.9	79.21	11.92	241.59	80.12	10.41	250.5	49.13	11.4	252.39	46.7	10.35	3.52	16.28
100	0	187.13	99.15	10.43	186.24	99.5	10.64	186.62	104.36	11	185.65	121.45	10.96	51.04	43.12	231.13	83.47	8.32	233.19	83	6.72	236.01	6.11	3.13	237.83	10.43	2.57	21.05	14.47
101	0	182.86	114.8	14.37	181.48	115.31	14.57	185.77	148.66	15.22	184.4	149.38	13.55	31.82	34.66	231.32	72.71	6.93	229.14	73.26	5.05	231.06	102.57	6.27	235.31	105.98	5.62	4.07	17.96
102	0	157.82	83.89	13.52	163.73	85.72	13.11	157.22	128.21	13.04	159.55	141.71	10.34	53.59	54.67	212.29	84.85	9.4	212.56	83.68	10.09	215.62	44.55	5.49	215.5	42.61	6.22	7.8	7.25
103	0	166.88	91.08	12.2	168.19	96.64	10.14	170.52	133.44	7.07	167.01	102.34	9.28	37.6	40.93	209.42	65.05	9.02	211.09	63.47	7.73	214.16	4.43	3.44	217.15	32.38	4.65	11.21	6.4
104	0	184.01	107.46	14.17	180	105.28	14.64	190.74	143.25	14.74	182.37	136.66	15.13	17.04	20.23	235.04	84.69	8.6	230.44	77.94	8.16	240.94	39.94	5.29	237.43	110.86	8.49	4.11	7.11
105	0	206.12	109.24	12.45	212	109.29	11.42	197.44	137.7	14.18	207.03	144.61	9.96	43.3	42.06	248.67	78.54	11.88	257.56	86.88	10.87	257.05	114.7	12.57	263.75	125.41	13.2	1.6	16.73
106	0	181.44	99.31	8.56	182.81	97.65	8.53	174.02	97.51	7.43	174.35	106.71	5.77	36.33	34.96	227.38	81.05	8.64	228.34	73.56	7.29	228.25	109.28	7.15	233.12	61.52	7.69	3.54	15.88
107	0	165.96	97.25	12.23	169.91	90.78	10.91	166.98	88.71	12.01	166.15	140.38	3.07	56.52	45.71	215.66	80.21	10.12	216	74.6	8.49	218.28	101.11	10.62	218.75	101.53	8.54	2.67	7.34
108	0	189.65	108.36	10.67	192.26	111.9	10.33	185.41	105.6	9	188.31	136.75	7.06	57.02	38.24	241.46	80.66	8.13	243.97	80.8	8	245.18	51.78	8.56	249.89	114.32	8.07	18.37	33.2
109	0	205.94	112.51	11.83	203.29	98	11.13	202.03	146.28	8.8	200.31	140.43	5.36	30.96	15.56	244.47	71.63	9.52	243.59	72.23	11.46	248.7	7.92	3.19	247.62	5.06	1.45	16.63	31.83
110	0	179.59	95.33	12.64	176.63	100.08	13.3	181.25	134.31	13.02	177.19	133.97	10.94	55.63	49.49	228.33	88.15	9.58	227.81	81.09	9.2	234.08	103.65	9.29	233.31	105.55	8.11	56.77	51.09
111	0	185.89	101.79	13.69	190.5	103.49	12.16	184.01	85.84	14.56	191.59	79.28	13.48	53.73	34.48	231.64	90.94	9.98	231.28	86.02	11.71	234.83	40.91	8.63	230.65	38.05	9.93	2.83	2.7
112	0	186.68	98.8	11.82	189.45	89.25	10.89	186.54	139.86	9.02	189.06	142.69	9.37	30.03	29.3	230.81	80.57	11.66	226.08	75.05	11.93	239.74	52.67	9.95	241.71	45.28	7.59	25.9	12.95
113	0	184.61	106.77	15.36	189.1	111.55	14.42	184.61	149.73	10.2	185.45	140.67	14.73	46.39	55.22	225.47	87.17	15.83	231.63	86.21	14.09	238.07	37.94	5.37	242.2	43.03	9.27	32.96	27.99
114	0	174.56	92.21	12.39	178.66	101.96	12.57	179.57	143.39	9.42	178.38	140.77	9.88	22.14	31.35	215.66	79.59	10.5	217.53	78.39	10.37	219.72	32.45	7.35	221.2	42.43	8.31	4.48	2.03
115	0	194.66	112.36	13.68	195.27	114.93	12.79	188.62	93.17	12.86	191.29	102.75	11.67	41.02	35.49	239.04	89.01	11.69	240.58	91.17	9.5	241.3	37.63	9.71	247.27	36.4	7.9	1.58	5.75
116	0	187.85	105.09	13.21	189.88	102.24	11.92	189.43	83.46	3.35	189.93	69.17	9.72	76	58.93	235.64	76.85	7.38	237.41	82.19	8.76	242.08	149.99	2.82	244.32	38.12	9.43	22.8	33.37
117	0	184.15	111.67	11.76	180.54	95.53	10.99	182.78	124.2	12.1	187.73	151.47	10.99	49.08	44.17	228	86.18	8.71	225.14	90.79	7.3	231.43	36.75	6.03	230.85	29.96	6.93	11.34	1.11
118	0	193.42	110.96	13.42	187.81	105.74	12.36	191.34	128.97	13.16	187.45	131.49	12.73	52.62	50.98	231.63	81.23	10.19	234.82	84.33	8.83	232.8	9.42	0.71	236.53	24.55	6.21	4.17	3.11
119	0	187.17	111.37	9.69	191.27	120.47	10.17	186.13	73.79	7.78	188.02	118.55	10.16	54.92	51.85	234.87	77.88	9.9	233.58	66.52	8.56	238.33	103.51	7.69	243.39	41.84	6.8	5.79	13.84
120	0	177.5	103.48	13.45	180.51	103.41	11.75	182.49	111.06	12.28	184.69	149.22	10.52	45.26	34.17	225.75	78.34	10.76	226.97	81.36	10.47	227.46	55.56	10.32	230.21	56.47	9.33	31.35	17.43
121	0	175.6	103.01	15.33	181.26	109.86	14.55	176.33	117.36	12.7	179.4	137.74	11.44	46.1	36.97	224.35	89.23	11.84	221.67	79.91	10.78	227.14	37.68	7.19	227.2	33.92	7.34	19.83	6.79

## Sheet: Shape diff_radius
	10	20	30	40	50	60	70	80	90	100	110	120	130	140	150	160	170	180	190	200	210	220	230	240	250	260	270	280	290	300	310	320	330	340	350	360
diff_001F_radius.	0.103032	0.291538	0.581891	0.886133	1.11382	1.47449	1.73993	1.97856	2.09024	1.97742	1.73363	1.47137	1.13498	0.81148	0.464001	0.412187	0.423452	0.382555	0.4246	0.478375	0.279439	0.014617	0.31041	0.533948	0.606741	0.597988	0.47012	0.35893	0.423288	0.643069	0.874409	0.979033	0.954557	0.740236	0.457861	0.13311
diff_002F_radius.	0.017918	0.087186	0.257622	0.46055	0.638333	0.652508	0.524177	0.419724	0.270726	0.135088	0.035146	0.062364	0.075368	0.072076	0.087525	0.30989	0.543027	0.839032	1.13673	1.40862	1.45898	1.44481	1.40339	1.39019	1.38308	1.25003	0.969048	0.73791	0.544428	0.465864	0.448504	0.385276	0.303646	0.257931	0.202131	0.094752
diff_002M_radius.	0.245333	0.335227	0.460461	0.603406	0.604971	0.484519	0.327064	0.350381	0.42096	0.635156	1.01346	1.12576	0.706104	0.377885	0.189396	0.105945	0.059031	0.122244	0.370838	0.43586	0.404595	0.257394	0.124144	0.076305	0.223083	0.401314	0.435131	0.252175	0.076863	0.044792	0.217592	0.321196	0.262078	0.144237	0.128347	0.201533
diff_003F_radius.	0.086016	0.144496	0.310027	0.07352	0.135968	0.089027	0.047439	0.04177	0.048203	0.066178	0.151187	0.389333	0.431685	0.323928	0.214082	0.088436	0.107448	0.181527	0.190142	0.108011	0.042695	0.163555	0.132279	0.102807	0.043166	0.018387	0.056144	0.166294	0.305593	0.298123	0.307762	0.384971	0.397902	0.256094	0.0149	0.024902
diff_003M_radius.	1.31138	1.07523	0.433523	0.156224	0.059528	0.021216	0.282083	0.491187	0.463291	0.542296	0.615775	0.738941	0.769343	0.778769	0.773783	0.914307	1.3645	2.03399	2.3499	2.19006	2.04319	1.92383	1.80191	1.8303	1.6358	1.34153	0.965473	0.856892	0.769105	0.512664	0.094831	0.470829	0.921631	0.30112	0.150148	0.77859
diff_004F_radius.	0.075134	0.069434	0.112281	0.169007	0.281048	0.330642	0.490778	0.500046	0.54731	0.534291	0.393625	0.264638	0.010542	0.133364	0.236619	0.239845	0.235732	0.235763	0.31761	0.421346	0.384021	0.330014	0.163014	0.217372	0.326139	0.416723	0.463862	0.373684	0.23143	0.135351	0.117555	0.080434	0.102015	0.115891	0.146027	0.079016
diff_006M_radius.	0.088896	0.185413	0.150282	0.1715	0.683693	0.779832	0.416798	0.243146	0.083037	0.255156	0.336441	0.048801	0.402876	0.459377	0.407234	0.321653	0.144924	0.009585	0.089408	0.025346	0.148631	0.277393	0.449683	0.343553	0.147091	0.209198	0.33469	0.412942	0.217342	0.108727	0.20473	0.149904	0.108913	0.161298	0.093188	0.032477
diff_007F_radius.	0.363988	0.395096	0.412846	0.48127	0.716046	0.783326	0.96019	1.21289	1.50068	1.5116	0.873566	0.47728	0.281776	0.191556	0.183307	0.300206	0.372418	0.367806	0.306652	0.200303	0.192267	0.069394	0.111295	0.183532	0.274262	0.276645	0.273231	0.196379	0.176782	0.074446	0.095062	0.102363	0.079123	0.061143	0.125204	0.287098
diff_008M_radius.	1.11141	1.22545	1.28267	1.06972	0.639805	0.229117	0.113633	0.066504	0.16784	0.304672	0.522498	0.625843	0.503179	0.177463	0.16575	0.419376	0.467555	0.337808	0.196959	0.074867	0.082244	0.259871	0.66681	0.774141	0.770349	0.626917	0.314551	0.103718	0.10945	0.210417	0.235299	0.396336	0.441027	0.523137	0.728918	0.946638
diff_009M_radius.	1.16849	0.779312	0.249455	0.007896	0.089353	0.392876	0.780991	1.00269	1.27134	1.70661	2.48778	3.18032	2.76784	1.809	1.03606	0.341533	0.122939	0.22315	0.055931	0.34417	0.534385	0.560714	0.465673	0.274791	0.140632	0.084378	0.092071	0.078613	0.125663	0.101711	0.306681	0.617208	0.778229	1.01173	1.21553	1.28326
diff_010M_radius.	0.486559	0.390521	0.279824	0.187077	0.052733	0.206742	0.616482	0.896133	1.10403	1.20922	1.25141	1.18686	1.12674	1.07513	0.859703	0.62453	0.461737	0.337025	0.408095	0.512043	0.567454	0.443893	0.439549	0.52008	0.377887	0.147869	0.101869	0.44788	0.763591	1.13388	1.3983	1.39934	1.13237	0.908444	0.724914	0.618916
diff_011F_radius.	0.847837	0.646449	0.490819	0.377304	0.297835	0.231045	0.089436	0.037326	0.065621	0.138925	0.101619	0.066749	0.27746	0.949041	1.15485	1.06002	1.06446	1.1281	1.26265	1.39624	1.3365	1.31576	1.21642	1.05823	0.77874	0.479886	0.174925	0.153729	0.409661	0.574772	0.801786	1.00669	1.21368	1.31402	1.24985	1.04548
diff_011M_radius.	0.034578	0.184749	0.235114	0.241986	0.19212	0.30581	0.513553	0.486598	0.247425	0.565506	1.46901	2.14642	0.816657	0.603603	0.593911	0.613749	0.543981	0.304386	0.137462	0.151595	0.216951	0.018038	0.23201	0.117863	0.051973	0.223214	0.478509	0.547446	0.403165	0.083611	0.478839	0.642789	0.403442	0.144836	0.045142	0.126303
diff_012M_radius.	1.04311	0.921526	1.02047	1.0963	1.28994	1.46043	1.53858	1.33195	0.840748	0.195473	0.225335	0.506603	0.748572	0.80071	0.809946	0.692935	0.724879	1.05081	1.40132	1.67479	1.67457	1.53496	1.24041	0.987958	0.854534	0.862776	0.795833	0.683482	0.434277	0.243097	0.104093	0.087006	0.399105	0.655502	1.01462	1.06841
diff_013M_radius.	0.061128	0.049138	0.119815	0.156448	0.06667	0.060256	0.014938	0.005882	0.082963	0.136596	0.341154	0.614642	0.910996	1.17869	1.17929	1.22076	1.16956	1.16102	1.12315	1.0148	0.777903	0.428846	0.28929	0.14148	0.088803	0.107362	0.145909	0.189547	0.161914	0.102492	0.103505	0.183452	0.159379	0.082285	0.067391	0.024796
diff_014M_radius.	0.090624	0.217452	0.338637	0.445598	0.397218	0.358181	0.470121	0.610645	0.770153	0.746906	0.690855	0.624238	0.733672	0.842288	0.809378	0.618136	0.479881	0.540011	0.666291	0.77368	0.846955	0.878787	0.802588	0.681192	0.572012	0.508771	0.464719	0.457532	0.429322	0.445755	0.37249	0.290997	0.187405	0.208218	0.21436	0.146289
diff_015F_radius.	0.941834	0.975786	1.06505	1.06856	0.99561	0.86062	0.666975	0.380919	0.160448	0.179419	0.538847	0.86834	1.25417	1.28729	1.02444	0.730084	0.554717	0.581053	0.674503	0.602604	0.480002	0.269812	0.016941	0.17608	0.295554	0.455395	0.613598	0.694722	0.718246	0.657458	0.616748	0.644142	0.726	0.758841	0.897491	0.925709
diff_015M_radius.	0.152174	0.237551	0.132498	0.081094	0.105043	0.10638	0.094305	0.060658	0.086356	0.122303	0.117353	0.016668	0.146209	0.396707	0.793482	0.95557	0.941558	0.779923	0.511664	0.22206	0.066003	0.067773	0.059988	0.025878	0.034445	0.09963	0.012145	0.057053	0.227363	0.345807	0.40993	0.309333	0.164854	0.060844	0.120551	0.118996
diff_016F_radius.	0.258311	0.12665	0.140929	0.142406	0.136321	0.03429	0.126784	0.28199	0.535682	0.68216	0.875604	1.22964	1.2613	1.13628	0.98907	0.879003	0.792206	0.711543	0.580836	0.398611	0.213126	0.069019	0.02308	0.130418	0.390927	0.515177	0.358294	0.217653	0.070708	0.021542	0.181134	0.257848	0.261365	0.313383	0.399285	0.370055
diff_017F_radius.	0.562649	0.688868	0.754596	0.683908	0.664675	0.645858	0.747287	0.832369	0.986392	1.11538	1.22575	1.32367	1.26515	1.04167	0.799008	0.75175	0.771142	0.658572	0.607806	0.448525	0.486498	0.491608	0.520099	0.517559	0.419539	0.359955	0.340632	0.311433	0.332015	0.305774	0.281594	0.250841	0.24398	0.317712	0.307513	0.493457
diff_017M_radius.	0.437561	0.315252	0.068727	0.556935	0.856335	0.971256	1.00812	1.05154	1.08855	1.19109	1.22349	1.14044	1.0046	0.854721	0.743833	0.714195	0.598877	0.615044	0.630117	0.599517	0.471375	0.223217	0.065434	0.292803	0.357172	0.381355	0.335753	0.2745	0.272517	0.250811	0.279899	0.228856	0.165414	0.124165	0.175552	0.306573
diff_018F_radius.	0.237052	0.452731	0.60199	0.6386	0.420916	0.054213	0.454215	0.871151	0.945651	0.825473	0.642655	0.534235	0.466175	0.528333	0.548446	0.500567	0.493657	0.57338	0.62646	0.483693	0.18914	0.178101	0.387843	0.580674	0.515281	0.416942	0.326879	0.325157	0.275526	0.167333	0.08099	0.065579	0.033435	0.029411	0.0384	0.080776
diff_018M_radius.	0.800353	0.745319	0.596353	0.472227	0.500446	0.398815	0.112769	0.333764	0.25189	0.188072	0.143643	0.135116	0.228061	0.193546	0.210901	0.224003	0.318697	0.204967	0.11697	0.189872	0.331957	0.332589	0.132721	0.009741	0.121923	0.108475	0.130556	0.074792	0.281533	0.153747	0.026396	0.090929	0.110767	0.16753	0.415318	0.685451
diff_019F_radius.	0.27186	0.245776	0.253244	0.311604	0.416531	0.494436	0.527864	0.601439	0.529621	0.324451	0.179153	0.089999	0.128446	0.265006	0.537663	0.896407	0.888669	0.761573	0.583131	0.480204	0.524986	0.619969	0.779383	0.746855	0.786077	0.794432	0.74845	0.73219	0.725133	0.681543	0.605663	0.318424	0.034853	0.097388	0.188038	0.255487
diff_019M_radius.	0.997184	1.33993	1.43386	1.29911	1.14101	0.981079	0.806614	0.654231	0.637504	0.544519	0.247782	0.395997	0.900858	1.04978	0.923076	0.768037	0.735502	0.931076	1.32993	1.63634	1.79293	1.75221	1.49142	1.24915	1.02299	0.822962	0.623788	0.326087	0.084085	0.063127	0.212635	0.198352	0.130374	0.026379	0.284142	0.611693
diff_020F_radius.	1.26764	1.18892	1.12263	1.0586	1.01204	0.976355	0.981849	1.16911	1.05444	0.793565	0.296589	0.138352	0.393096	0.589017	0.776983	0.916089	0.907207	0.83621	0.816515	0.876029	0.905518	0.969184	1.05715	1.07793	0.976911	0.876607	0.578209	0.259043	0.178432	0.111128	0.03848	0.174179	0.458759	0.750251	0.963128	1.24409
diff_020M_radius.	0.335404	0.271628	0.191789	0.031175	0.248035	0.38695	0.527774	0.665888	0.903068	1.09663	1.10848	0.953822	0.878631	0.871161	0.978885	0.882034	0.558673	0.451238	0.405794	0.43384	0.412945	0.516375	0.584925	0.730891	0.835686	0.860305	0.791996	0.681229	0.564236	0.43425	0.314376	0.129576	0.046396	0.178239	0.238941	0.336222
diff_021F_radius.	0.630655	0.643603	0.583693	0.614899	0.596528	0.773481	1.03351	1.29376	1.70175	1.5929	1.01385	0.695512	0.463276	0.277136	0.120216	0.047848	0.10752	0.016873	0.192223	0.364233	0.458339	0.53428	0.290391	0.0948	0.40557	0.522171	0.577761	0.62958	0.645044	0.956156	0.787463	0.610431	0.47111	0.271888	0.024077	0.24944
diff_021M_radius.	0.420101	0.656792	0.636523	0.848417	1.00423	1.18812	1.27568	1.24209	1.16037	1.15069	1.01826	0.755899	0.567334	0.463119	0.443282	0.378198	0.346004	0.27594	0.260236	0.078309	0.298008	0.374633	0.456795	0.461511	0.437861	0.439678	0.38376	0.321088	0.261978	0.252633	0.18759	0.165634	0.085324	0.119237	0.20105	0.149487
diff_022F_radius.	0.060536	0.042905	0.075417	0.249237	0.326925	0.469683	0.512462	0.780094	0.874675	1.15462	1.07064	1.07751	1.12061	1.1288	1.04488	0.815199	0.753128	0.533185	0.203776	0.03982	0.178172	0.363669	0.411699	0.219875	0.053196	0.099074	0.082921	0.134424	0.318026	0.333757	0.243985	0.101043	0.094892	0.076453	0.128148	0.138245
diff_022M_radius.	0.892275	0.950171	0.867472	0.682264	0.514697	0.31084	0.240857	0.15591	0.118105	0.262895	0.53365	0.502654	0.281666	0.042638	0.020807	0.038059	0.088288	0.173924	0.286404	0.352911	0.280155	0.216054	0.252607	0.415784	0.572812	0.677419	0.591981	0.427335	0.305218	0.239612	0.064926	0.382551	0.479133	0.620744	0.690654	0.804329
diff_023F_radius.	0.218018	0.222274	0.165205	0.074872	0.097899	0.104848	0.079041	0.04469	0.202741	0.411868	0.593673	0.665425	0.636868	0.482845	0.275436	0.217232	0.194237	0.191446	0.248419	0.332045	0.29735	0.253351	0.224445	0.224689	0.295867	0.36505	0.501993	0.551871	0.593192	0.49223	0.373702	0.180834	0.097411	0.048081	0.177474	0.092164
diff_023M_radius.	0.184261	0.06781	0.127881	0.304743	0.408922	0.372292	0.384849	0.341842	0.104483	0.213999	0.299389	0.312885	0.339371	0.442784	0.541565	0.593953	0.632482	0.749627	0.85007	0.767234	0.698555	0.658046	0.584606	0.543612	0.450888	0.388294	0.302554	0.192011	0.156373	0.105955	0.093491	0.135644	0.152504	0.095957	0.304859	0.316782
diff_024F_radius.	0.273689	0.315739	0.31087	0.288745	0.278334	0.140986	0.11199	0.306171	0.44652	0.419216	0.233476	0.032019	0.20956	0.24298	0.176753	0.085422	0.012969	0.0747	0.206241	0.360546	0.556634	0.729775	0.829759	0.877978	0.874376	0.807158	0.753012	0.769195	0.713826	0.598621	0.352762	0.024463	0.147814	0.294825	0.302566	0.357784
diff_024M_radius.	1.54354	1.15725	0.72191	0.273053	0.037701	0.366477	0.720429	1.19105	1.48057	1.75038	1.74366	1.6795	1.39586	1.05893	0.921687	0.902651	0.924899	1.06751	1.34711	1.45812	1.4439	1.16555	0.674716	0.274577	0.06818	0.178162	0.498479	0.813478	1.07685	1.28869	1.40685	1.52319	1.44969	1.48274	1.64075	1.77924
diff_025F_radius.	0.303302	0.390198	0.328117	0.281823	0.221411	0.049725	0.212723	0.175078	0.04007	0.161477	0.209127	0.124582	0.123279	0.346242	0.495461	0.376399	0.158848	0.141914	0.344704	0.463395	0.473676	0.360974	0.199673	0.133373	0.00601	0.058915	0.089269	0.132365	0.238939	0.37907	0.544913	0.595529	0.480267	0.36382	0.140146	0.085198
diff_025M_radius.	0.649761	0.671835	0.529863	0.105746	0.363974	0.792449	1.11377	1.25617	1.25839	1.03632	0.798092	0.640961	0.598054	0.515868	0.439362	0.375007	0.363709	0.376112	0.351294	0.21922	0.118668	0.23789	0.145718	0.219057	0.155717	0.135826	0.080471	0.187778	0.088494	0.106583	0.130918	0.273951	0.303282	0.274046	0.276482	0.437474
diff_026F_radius.	0.342938	0.430803	0.434761	0.352001	0.226866	0.082154	0.178509	0.382468	0.577888	0.75184	0.773333	0.83174	0.855111	0.681163	0.501483	0.387696	0.366854	0.386674	0.334293	0.38685	0.39203	0.455394	0.473879	0.478623	0.503732	0.464065	0.419451	0.43889	0.436192	0.532219	0.64843	0.776951	0.722489	0.545019	0.219355	0.077783
diff_026M_radius.	0.316704	0.347271	0.321842	0.179661	0.211411	0.103837	0.043334	0.096247	0.088707	0.084809	0.086353	0.259691	0.320842	0.301058	0.203153	0.188407	0.203953	0.319944	0.196301	0.064884	0.312589	0.206713	0.105225	0.093497	0.085431	0.231816	0.020959	0.092255	0.161092	0.316001	0.388674	0.351336	0.283805	0.183387	0.175442	0.230532
diff_027M_radius.	0.11781	0.08432	0.243529	0.281717	0.020499	0.336456	0.422324	0.396571	0.375357	0.190952	0.065185	0.440672	0.687631	0.666924	0.427158	0.10926	0.330792	0.398799	0.394837	0.149627	0.171013	0.367154	0.466301	0.382898	0.306096	0.31434	0.217993	0.103676	0.07624	0.080611	0.1252	0.134329	0.106755	0.072508	0.301145	0.282146
diff_029F_radius.	0.165424	0.088745	0.037069	0.264347	0.508754	0.601429	0.704674	0.83424	1.1904	1.66431	2.00849	2.10188	1.99286	1.70779	1.43457	1.2761	0.974956	0.806453	0.521565	0.175239	0.213574	0.504734	0.655562	0.701617	0.636144	0.576865	0.482345	0.365984	0.411768	0.478979	0.465798	0.544953	0.412538	0.239409	0.14787	0.122963
diff_029M_radius.	1.40853	1.29226	1.12973	0.983608	0.986136	1.11059	1.33875	1.47656	1.54444	1.48245	1.35561	1.41776	1.61599	1.48939	1.4186	1.64906	1.94108	2.13578	1.95483	1.42361	1.01194	0.695764	0.343006	0.172424	0.170811	0.23181	0.362407	0.476182	0.442982	0.378283	0.2874	0.319168	0.258692	0.443211	0.672897	1.10852
diff_030F_radius.	0.510255	0.318853	0.097737	0.099013	0.108089	0.012403	0.181185	0.190412	0.037942	0.377402	0.938178	1.05618	0.768092	0.68213	0.868937	0.998612	1.06088	1.22316	1.34593	1.37408	1.21803	1.07944	0.899079	0.74569	0.72601	0.605087	0.438921	0.35588	0.354495	0.23697	0.22406	0.151597	0.209906	0.305055	0.447978	0.583743
diff_030M_radius.	0.345786	0.367781	0.290071	0.323355	0.450111	0.604249	0.691076	0.744001	0.886029	1.01991	1.32118	1.5476	1.20466	0.84396	0.438274	0.224688	0.055113	0.018037	0.071405	0.152526	0.36958	0.607262	0.797109	0.8141	0.691212	0.539499	0.26771	0.119516	0.0565	0.056099	0.152939	0.146087	0.201033	0.377636	0.359618	0.346463
diff_031F_radius.	0.063746	0.159452	0.259106	0.315028	0.29896	0.232347	0.207883	0.221282	0.206851	0.04341	0.211177	0.388289	0.33781	0.194867	0.077783	0.100249	0.111163	0.129663	0.163358	0.128698	0.123678	0.049023	0.044341	0.083718	0.124062	0.300559	0.464645	0.411316	0.405081	0.491869	0.502193	0.575303	0.502804	0.513492	0.357981	0.138935
diff_031M_radius.	0.377699	0.12797	0.225132	0.317863	0.577428	0.833938	1.15006	1.45443	2.11237	2.63063	2.69469	2.2859	1.60601	1.01642	0.663253	0.509678	0.423131	0.341204	0.221999	0.209218	0.097508	0.0394	0.159033	0.568902	0.804036	0.919371	0.861212	0.862569	1.12014	1.33309	1.34848	1.35745	1.34787	1.3507	1.25392	0.924776
diff_033F_radius.	0.127071	0.082685	0.074446	0.118655	0.203959	0.430446	0.638543	1.01074	1.26618	1.49011	1.49041	1.38797	1.23182	1.23556	1.34451	1.43959	1.43844	1.33089	1.22248	1.13929	1.04666	0.979195	0.780678	0.525643	0.30838	0.225593	0.070493	0.107558	0.252871	0.376842	0.503368	0.528591	0.49837	0.394723	0.122081	0.105721
diff_034F_radius.	0.522699	0.577558	0.750529	0.838823	0.811082	0.623239	0.473541	0.488054	0.554393	0.596131	0.463632	0.233264	0.010873	0.293193	0.491962	0.570549	0.648149	0.822105	0.932227	0.999642	1.00383	0.940551	0.873636	0.767433	0.536	0.316535	0.024631	0.137594	0.130092	0.071705	0.044675	0.066875	0.028687	0.257237	0.338004	0.468028
diff_034M_radius.	0.427227	0.340193	0.303203	0.310323	0.352217	0.36191	0.265921	0.148938	0.139398	0.237731	0.33829	0.362655	0.317111	0.141124	0.28117	0.400608	0.427089	0.274123	0.067826	0.29238	0.398805	0.451121	0.413281	0.247945	0.081239	0.064491	0.09619	0.127861	0.049807	0.072581	0.112679	0.052358	0.193755	0.496106	0.721676	0.636205
diff_035F_radius.	0.233681	0.357109	0.541887	0.784492	0.962993	1.12589	1.11017	0.879466	0.487001	0.208447	0.108999	0.150854	0.45924	0.709899	1.14002	1.30157	1.3589	1.26165	1.01545	0.739082	0.53894	0.517927	0.467381	0.395488	0.319526	0.316662	0.3877	0.588922	0.59054	0.523162	0.353096	0.200509	0.051533	0.012887	0.095894	0.149336
diff_036F_radius.	0.698671	0.634724	0.611186	0.600815	0.454213	0.240049	0.105021	0.102258	0.221437	0.407581	0.549689	0.526394	0.460575	0.378758	0.313494	0.367017	0.465822	0.578627	0.632556	0.710489	0.662055	0.552387	0.470053	0.414336	0.435239	0.429465	0.390259	0.209247	0.084508	0.306068	0.656781	0.916586	0.966954	0.95005	0.876624	0.721129
diff_036M_radius.	1.11243	1.09756	1.016	0.878052	0.813117	0.828176	0.601971	0.618177	0.866757	0.71688	0.614721	0.568203	0.467933	0.360934	0.28128	0.454363	0.634376	0.672593	0.680944	0.557774	0.564082	0.567762	0.375005	0.136625	0.107597	0.243986	0.334132	0.230604	0.744482	1.28279	1.43909	1.24402	1.1148	0.919555	0.927771	1.06728
diff_038F_radius.	1.00034	1.02162	0.92696	0.896695	0.999238	1.22747	1.36602	1.50604	1.63683	1.54034	1.29244	0.956841	0.574321	0.298489	0.172956	0.053494	0.11733	0.316516	0.466594	0.651181	0.761745	0.781256	0.672639	0.650032	0.59679	0.563483	0.492399	0.320428	0.155107	0.062368	0.130913	0.221683	0.359688	0.529225	0.713357	0.964962
diff_038M_radius.	1.41987	1.25333	1.0561	0.902596	1.01911	1.00206	0.866041	0.747611	0.645126	0.486711	0.287788	0.186244	0.114944	0.120708	0.1294	0.114765	0.435609	0.850655	1.16993	0.914666	0.540828	0.04628	0.638452	0.993576	1.08103	1.10656	1.02217	0.814296	0.553243	0.480101	0.199277	0.168431	0.353748	0.447712	0.780988	1.20995
diff_039F_radius.	0.062413	0.241063	0.415646	0.443348	0.38943	0.164586	0.03599	0.087592	0.088901	0.048272	0.233868	0.311066	0.326644	0.201746	0.138055	0.13363	0.301173	0.468872	0.519343	0.434787	0.219264	0.083089	0.071259	0.132943	0.02596	0.129419	0.174931	0.037324	0.245361	0.295598	0.304032	0.268574	0.338548	0.365431	0.283895	0.14105
diff_039M_radius.	1.40667	1.01736	0.532572	0.142478	0.177393	0.195111	0.076442	0.083157	0.174699	0.245867	0.225653	0.20806	0.170239	0.190018	0.146796	0.104061	0.255322	0.498993	0.73125	1.14474	1.2324	1.13428	1.00304	0.913275	1.03579	1.16302	1.32085	1.37429	1.31393	1.09831	0.866417	0.896704	0.959095	1.12387	1.42687	1.54148
diff_041M_radius.	0.179075	0.100732	0.330468	0.655218	0.924715	1.11207	1.27778	1.08472	0.84202	0.71124	0.827048	0.88168	0.839243	0.694779	0.585979	0.494511	0.333961	0.122815	0.134183	0.213437	0.258159	0.230473	0.173888	0.090196	0.12135	0.049155	0.118609	0.115617	0.179636	0.369939	0.586862	0.590917	0.342119	0.221506	0.037023	0.25562
diff_042F_radius.	0.598524	0.407576	0.24205	0.046704	0.238682	0.38342	0.488182	0.535493	0.580659	0.667423	0.818584	0.963403	1.04594	0.997275	0.896681	0.848402	0.780676	0.723333	0.69431	0.582767	0.486314	0.358122	0.16992	0.064964	0.316056	0.383163	0.557599	0.595948	0.688641	0.686492	0.71582	0.766185	0.818903	0.870555	0.86957	0.784374
diff_042M_radius.	0.182465	0.01368	0.203005	0.177734	0.250213	0.060767	0.117004	0.131122	0.123761	0.206206	0.432114	0.651475	0.692867	0.701625	0.79058	0.988054	1.20114	1.00017	0.645438	0.264112	0.253452	0.436525	0.636073	0.640673	0.593401	0.572667	0.664267	0.73568	0.909378	1.09776	0.929338	0.594881	0.47358	0.351804	0.326257	0.277503
diff_043M_radius.	0.079979	0.248005	0.449175	0.546046	0.552771	0.57483	0.526519	0.386511	0.20948	0.120422	0.0967	0.102678	0.070068	0.149936	0.246321	0.281509	0.281836	0.193393	0.189155	0.377364	0.571676	0.65198	0.497092	0.407157	0.429674	0.370006	0.066031	0.325081	0.461286	0.550635	0.706807	0.938268	1.06087	0.902329	0.683571	0.358846
diff_044F_radius.	0.050693	0.042155	0.240611	0.37973	0.492845	0.420489	0.301438	0.183007	0.103354	0.154674	0.09037	0.073266	0.23384	0.296286	0.405477	0.541278	0.576103	0.418483	0.342934	0.234065	0.191561	0.185378	0.245025	0.302432	0.235626	0.061073	0.041837	0.023215	0.11573	0.244487	0.331385	0.497919	0.625017	0.595843	0.387051	0.156152
diff_045M_radius.	0.116758	0.295526	0.390781	0.553778	0.65467	0.870931	1.02842	1.01696	1.14786	1.13352	1.05225	0.902418	0.792662	0.714386	0.451689	0.276392	0.383272	0.60844	0.709015	0.828768	0.608025	0.460585	0.373257	0.312409	0.311891	0.31176	0.45362	0.451792	0.180414	0.197668	0.510351	0.724675	0.716608	0.507983	0.367505	0.146058
diff_046F_radius.	0.501974	0.615557	0.763398	0.922616	0.846131	0.707573	0.456147	0.258086	0.245775	0.20211	0.202009	0.047421	0.43215	0.538655	0.542177	0.462576	0.483348	0.61794	0.734445	0.867982	0.841951	0.724568	0.474516	0.376581	0.23682	0.164049	0.159986	0.206449	0.179443	0.090282	0.070778	0.18279	0.320532	0.37134	0.409065	0.393348
diff_048F_radius.	1.52503	1.29711	0.998525	0.811128	0.836173	0.888351	0.865819	0.906028	0.862695	0.702605	0.40308	0.077779	0.426076	0.607312	0.667954	0.521978	0.245785	0.092588	0.344278	0.104643	0.179017	0.36352	0.595871	0.751548	0.648292	0.411279	0.296951	0.258572	0.202765	0.125252	0.08217	0.368779	0.696457	1.03	1.36611	1.59819
diff_049F_radius.	0.759358	0.79321	0.887396	0.773898	0.376342	0.144927	0.71541	1.01647	1.24916	1.33227	1.3234	1.29419	1.23706	1.11133	1.02689	0.905587	0.776241	0.655209	0.55778	0.464053	0.390946	0.251666	0.120308	0.146856	0.33035	0.412642	0.482308	0.594752	0.688942	0.923854	1.00539	1.02867	0.963767	0.91151	0.780589	0.725805
diff_049M_radius.	0.457152	0.185131	0.183839	0.166975	0.348283	0.346732	0.067704	0.616746	1.04838	1.23082	1.26275	1.11938	0.924821	0.700947	0.589741	0.57252	0.730294	0.895202	1.0589	1.24232	1.38074	1.56538	1.57724	1.35795	1.05261	0.71381	0.369915	0.064513	0.424269	0.832115	1.08069	1.38182	1.74812	1.78353	1.49338	0.896234
diff_050F_radius.	0.249663	0.129022	0.140804	0.146379	0.2938	0.522555	0.693537	0.815258	0.721878	0.47958	0.220079	0.168238	0.325852	0.387152	0.47689	0.494265	0.508216	0.333749	0.156239	0.096961	0.082977	0.104966	0.073865	0.164718	0.312687	0.52348	0.562471	0.638817	0.763073	0.883996	1.16222	1.07461	0.865634	0.782586	0.532048	0.376213
diff_050M_radius.	0.250491	0.348661	0.561771	0.709652	0.826139	0.880642	1.0683	1.23989	1.3981	1.29459	0.951882	0.689346	0.560085	0.43074	0.128793	0.208488	0.33148	0.301813	0.108052	0.415883	0.807638	1.04141	0.997938	0.90851	0.771394	0.574712	0.455108	0.359301	0.432961	0.572605	0.652184	0.687676	0.618135	0.439453	0.293114	0.236764
diff_051F_radius.	0.838822	0.922377	0.821183	0.633867	0.435954	0.177569	0.244156	0.486764	0.467523	0.248814	0.176059	0.353664	0.458483	0.416906	0.40118	0.405917	0.39329	0.485814	0.52955	0.593715	0.54515	0.554427	0.537482	0.453646	0.408008	0.323406	0.098251	0.246459	0.461977	0.512768	0.454952	0.241862	0.172271	0.183222	0.349065	0.626376
diff_052M_radius.	0.243176	0.154235	0.147221	0.205623	0.141922	0.162171	0.221227	0.204067	0.476236	0.806871	1.10192	1.23133	1.09985	0.96623	0.722072	0.419442	0.194968	0.065978	0.11753	0.213706	0.35208	0.3994	0.366729	0.35445	0.323009	0.230057	0.185852	0.152861	0.242805	0.224591	0.277393	0.377009	0.380931	0.287907	0.051953	0.12277
diff_053F_radius.	0.567243	0.726619	0.947247	1.06819	1.12642	1.14802	1.27115	1.40833	1.61765	1.68838	1.55857	1.1348	0.63307	0.255407	0.163655	0.102144	0.233052	0.349818	0.453452	0.561095	0.734832	0.826402	0.599338	0.183955	0.036054	0.056348	0.006597	0.166457	0.33296	0.498706	0.621021	0.511161	0.352006	0.076747	0.269742	0.406759
diff_053M_radius.	0.116436	0.152564	0.274665	0.358599	0.437315	0.555995	0.565146	0.491466	0.381385	0.250049	0.056816	0.271697	0.478467	0.605188	0.57276	0.482485	0.483396	0.5607	0.624413	0.703037	0.935194	1.30157	1.50704	1.78374	1.67856	1.4505	1.19482	1.0291	0.944008	0.991148	0.923555	0.888956	0.980894	0.965515	0.681569	0.247748
diff_054F_radius.	0.237624	0.516353	0.802284	0.86327	0.655277	0.418112	0.279534	0.124072	0.075724	0.25341	0.367672	0.528598	0.635211	0.780777	1.03261	1.3894	1.34254	0.876372	0.496235	0.263994	0.239595	0.197493	0.128629	0.052884	0.139397	0.160111	0.118156	0.192135	0.246615	0.230582	0.19154	0.273336	0.338033	0.412137	0.087925	0.197614
diff_054M_radius.	0.062836	0.028142	0.125153	0.1193	0.098978	0.258635	0.365892	0.443652	0.475534	0.491899	0.481334	0.663586	0.810682	0.857881	0.851606	0.922908	0.816989	0.705639	0.658632	0.521328	0.344381	0.121642	0.105109	0.270558	0.425535	0.62196	0.742	0.751164	0.809219	0.775148	0.819309	0.654175	0.392255	0.165678	0.092235	0.019813
diff_055F_radius.	0.192443	0.183874	0.097717	0.031708	0.103245	0.331852	0.610294	1.0188	1.22645	0.820182	0.317365	0.058773	0.332618	0.597625	0.837571	0.864032	0.543231	0.242854	0.009885	0.037912	0.068692	0.27559	0.468277	0.687577	0.814343	0.974223	1.04554	1.0992	1.1191	1.22102	1.28452	1.28822	1.07729	0.781023	0.528457	0.260773
diff_055M_radius.	0.148029	0.242035	0.252578	0.374641	0.410856	0.569995	0.824848	1.02921	1.2447	1.40474	1.42054	1.32205	1.09108	0.923245	0.78371	0.707313	0.756641	0.702535	0.591249	0.51341	0.340616	0.3004	0.329241	0.320084	0.288344	0.258257	0.265934	0.301464	0.3215	0.40696	0.473585	0.412008	0.407754	0.220368	0.206299	0.204957
diff_056M_radius.	0.506936	0.260771	0.127999	0.371273	0.600151	0.679013	0.698722	0.801402	0.916006	0.951211	1.0123	1.00307	1.04604	1.06405	1.17993	1.15504	1.01865	0.757838	0.467487	0.286204	0.363838	0.46678	0.897332	0.847202	0.314699	0.155259	0.577976	0.919489	1.11282	1.14691	0.994138	0.803348	0.70785	0.625264	0.55645	0.604186
diff_057M_radius.	0.159398	0.085138	0.019625	0.217971	0.054936	0.713906	1.4813	1.56026	1.31471	1.16044	0.939532	0.449734	0.216701	0.225074	0.322601	0.231331	0.142811	0.349003	0.609238	0.584196	0.560559	0.417863	0.323751	0.094674	0.516391	0.693271	0.626188	0.493353	0.051082	0.122058	0.038358	0.128454	0.098341	0.264212	0.245926	0.06282
diff_07165F_radius.	0.234787	0.237111	0.060293	0.096228	0.32802	0.468582	0.522219	0.50316	0.347968	0.134072	0.19373	0.274119	0.172719	0.137287	0.355837	0.563134	0.781542	0.91961	0.972007	0.886074	0.873959	1.05362	1.18233	1.10182	1.01009	0.833676	0.544698	0.280561	0.069767	0.356098	0.524175	0.537588	0.536322	0.350665	0.211947	0.174793
diff_07182M_radius.	0.541054	0.586887	0.350263	0.147066	0.657511	0.789144	0.786832	0.63434	0.627455	0.642913	0.823718	1.08535	1.34329	1.61927	1.63332	1.47475	1.20266	1.01222	0.56637	0.079129	0.444269	0.577937	0.473377	0.337626	0.211838	0.141231	0.070577	0.1083	0.249028	0.405799	0.644432	0.687835	0.692803	0.568982	0.287627	0.174513
diff_10002M_radius.	0.279943	0.384234	0.620012	0.884357	0.833359	0.756345	0.706756	0.682266	0.611701	0.484971	0.319581	0.082871	0.192402	0.428364	0.439214	0.400485	0.461247	0.420003	0.460622	0.487473	0.365387	0.340936	0.381228	0.242498	0.192561	0.24639	0.301859	0.333472	0.250296	0.110436	0.15941	0.325027	0.390078	0.231611	0.158788	0.202358
diff_10016M_radius.	0.198638	0.151368	0.107824	0.043697	0.414898	0.352411	0.129071	0.152638	0.170606	0.171805	0.061747	0.112701	0.480576	1.135	1.94745	1.56783	1.31569	1.08802	0.944491	0.813549	0.721732	0.655165	0.61641	0.7388	0.580232	0.183865	0.114989	0.288735	0.24289	0.198633	0.166621	0.078415	0.051571	0.144156	0.117855	0.105898
diff_10059M_radius.	0.284808	0.314897	0.90902	1.32108	1.39738	1.22937	1.18472	1.31418	1.17981	0.833935	0.459388	0.221219	0.083666	0.021963	0.169246	0.091976	0.087166	0.298365	0.290882	0.11108	0.299813	0.241015	0.078305	0.297787	0.423036	0.470971	0.43283	0.169858	0.128827	0.319719	0.331031	0.101756	0.170324	0.392633	0.524325	0.518155
diff_10106F_radius.	0.136496	0.161281	0.137391	0.079423	0.310438	0.282062	0.050174	0.148868	0.224477	0.241755	0.17888	0.079794	0.160786	0.569382	1.36907	1.90901	1.48677	1.20333	1.0374	0.908152	0.793345	0.725927	0.627381	0.597093	0.718812	0.659116	0.271461	0.048636	0.172874	0.181206	0.160773	0.109248	0.08763	0.159593	0.111267	0.180772
diff_10183M_radius.	0.31195	0.155074	0.032023	0.039837	0.232999	0.557205	0.809503	0.655991	0.264818	0.02832	0.095084	0.609382	1.19113	1.13245	0.693029	0.207469	0.174068	0.400388	0.515032	0.546004	0.464436	0.317489	0.098178	0.088898	0.062701	0.29133	0.564775	0.69113	0.483431	0.076584	0.181575	0.262306	0.082275	0.176923	0.385387	0.46218
diff_10206F_radius.	0.432382	0.419542	0.490193	0.464646	0.405116	0.296935	0.10061	0.217374	0.641462	1.06946	1.64725	2.02825	0.853126	0.590618	1.12807	0.968178	0.862784	0.725176	0.489875	0.320593	0.253251	0.253751	0.161039	0.077053	0.147763	0.093091	0.151723	0.115561	0.262744	0.385691	0.375491	0.233077	0.022167	0.259421	0.514406	0.487268
diff_11071M_radius.	0.160514	0.274793	0.256679	0.314323	0.485116	0.530776	0.497708	0.374619	0.237695	0.311076	0.482715	0.821099	1.23151	1.18247	0.750387	0.487281	0.373489	0.316166	0.317403	0.479564	0.573963	0.560299	0.452247	0.301579	0.128334	0.111183	0.340729	0.463352	0.290848	0.061566	0.102347	0.145715	0.201599	0.30348	0.224181	0.050399
diff_11108M_radius.	1.80773	1.87479	1.77392	1.44505	1.28403	1.22264	1.23633	1.08675	0.773741	0.45469	0.036675	0.127331	0.213112	0.328579	0.855852	1.16274	0.6447	0.069043	0.005932	0.051133	0.125039	0.19278	0.045325	0.103739	0.150494	0.083613	0.187301	0.293413	0.368226	0.455488	0.855535	1.57295	1.93995	1.85634	1.81978	1.78307
diff_11131F_radius.	0.246229	0.323243	0.128422	0.314791	0.634518	0.873548	0.950536	0.873177	0.616549	0.281998	0.057016	0.089723	0.536528	0.575349	0.575231	0.53999	0.40267	0.217263	0.052599	0.139629	0.247857	0.45239	0.425766	0.34753	0.144647	0.040076	0.056599	0.123845	0.092831	0.129467	0.040054	0.069119	0.091942	0.128967	0.039223	0.134554
diff_12123M_radius.	0.087731	0.167516	0.271964	0.211394	0.199188	0.109084	0.25342	0.50552	0.694788	0.561968	0.370349	0.427078	0.469602	0.248641	0.544844	0.736678	0.896432	1.02614	0.993913	0.608586	0.357848	0.212424	0.233619	0.223274	0.130423	0.057016	0.084709	0.049387	0.449788	0.702442	0.609648	0.420414	0.067211	0.234845	0.371671	0.314576
diff_13053M_radius.	0.119318	0.260364	0.330642	0.084787	0.220702	0.350248	0.270917	0.014342	0.145301	0.137153	0.085919	0.077236	0.395286	0.330358	0.278224	0.310109	0.323938	0.299351	0.223456	0.10498	0.058622	0.09205	0.324726	0.493737	0.618659	0.733878	0.780279	0.643288	0.520897	0.300273	0.173002	0.152338	0.157094	0.177765	0.119845	0.135844
diff_13054M_radius.	0.112957	0.166878	0.284746	0.523894	0.624949	0.798722	0.813586	0.726178	0.533075	0.208002	0.062685	0.112621	0.182857	0.118582	0.106024	0.043597	0.025997	0.08134	0.107722	0.132522	0.156422	0.205816	0.231784	0.163786	0.086898	0.140404	0.349313	0.421272	0.420012	0.245361	0.159824	0.485913	0.580833	0.547689	0.475794	0.218261
diff_13065F_radius.	1.21365	1.07147	0.733749	0.375163	0.157607	0.128094	0.196905	0.374996	0.524075	0.635486	0.722814	0.688384	0.628055	0.550298	0.515203	0.610225	0.675282	0.684742	0.616747	0.491633	0.528186	0.203675	0.068307	0.243822	0.459142	0.600013	0.811468	1.01583	1.24889	1.41184	1.69561	1.8066	1.74839	1.81136	1.56321	1.32164
diff_13075F_radius.	0.687626	0.628121	0.464441	0.266154	0.182089	0.185954	0.175572	0.2273	0.079188	0.087345	0.407389	0.69367	1.07695	1.00155	0.946519	0.89196	0.744997	0.648581	0.682122	0.704326	0.656064	0.553668	0.318244	0.059482	0.571648	0.802749	0.848502	0.681034	0.351799	0.080375	0.128597	0.168759	0.052325	0.263994	0.457125	0.560444
diff_13084F_radius.	0.761903	0.652779	0.432661	0.164983	0.100782	0.11075	0.049135	0.166431	0.045066	0.68983	0.905212	0.940025	0.815436	0.644231	0.33088	0.106279	0.036789	0.443936	0.703276	0.730258	0.46909	0.3141	0.179308	0.11049	0.142482	0.21113	0.205425	0.182859	0.055221	0.035315	0.09029	0.250746	0.345552	0.376596	0.056849	0.466953
diff_13090M_radius.	0.71449	0.319551	0.200817	0.023711	0.022938	0.187927	0.279086	0.554592	0.465912	0.319675	0.171195	0.090885	0.075375	0.090293	0.118674	0.38702	0.65152	0.484766	0.064028	0.430188	0.589719	0.535632	0.089883	0.285425	0.494364	0.574585	0.617233	0.594601	0.582902	0.700634	0.708151	0.628938	0.609872	0.763504	0.898376	0.956752
diff_13092M_radius.	0.778396	0.641524	0.369772	0.226041	0.169546	0.141462	0.208521	0.337042	0.626447	0.688689	1.2472	0.398836	0.351635	0.604899	0.791386	0.73629	0.636736	0.343165	0.153614	0.141906	0.134	0.657416	0.92492	1.05957	1.07378	0.831242	0.606116	0.449367	0.373806	0.576369	0.354401	0.061541	0.344245	0.701966	0.874596	0.963437
diff_13096M_radius.	0.829406	1.12113	1.20561	1.27893	1.36719	1.32883	1.39654	1.39053	0.991089	0.977313	0.957539	1.07301	0.63544	0.493558	0.370975	0.236045	0.047574	0.089794	0.254102	0.161297	0.046308	0.271187	0.537009	0.411969	0.323359	0.040904	0.054891	0.057549	0.111128	0.407948	0.627837	0.793517	0.923595	0.820885	0.693445	0.720498
diff_13099F_radius.	0.2303	0.284736	0.313075	0.538823	0.922652	1.1651	1.10854	1.06113	1.10845	1.36094	1.08009	0.347348	0.149777	0.269755	0.284653	0.253426	0.208638	0.140594	0.121123	0.123888	0.018041	0.11956	0.22816	0.298285	0.218383	0.100363	0.104845	0.237335	0.408462	0.515528	0.46088	0.267302	0.096404	0.048113	0.092733	0.185504
diff_13109F_radius.	1.0363	0.885435	0.865471	0.822765	0.540396	0.140905	0.078994	0.185128	1.07772	1.52886	0.971878	0.325938	0.192801	0.320455	0.394181	0.157248	0.158796	0.590666	0.846696	1.03876	1.03337	0.849383	0.599937	0.562159	0.759012	0.827338	0.864164	0.883108	0.937447	0.991278	1.04198	1.09062	1.14525	1.30261	1.31089	1.17047
diff_13116M_radius.	0.009244	0.039274	0.218325	0.646898	0.664136	0.390004	0.130938	0.249167	0.248847	0.112817	0.261118	0.433566	0.833938	1.27435	1.69259	1.84631	1.79269	1.49377	1.08375	0.480081	0.229663	0.894112	1.32577	1.15524	0.8449	0.605762	0.521735	0.373548	0.221441	0.104361	0.22025	0.23928	0.505638	0.234317	0.14031	0.048305
diff_13118M_radius.	0.091453	0.076748	0.121898	0.287206	0.420082	0.302077	0.332267	0.689011	1.04016	0.728746	0.157184	0.166596	0.26458	0.207991	0.198599	0.11991	0.071487	0.02416	0.104382	0.169207	0.36837	0.31894	0.264633	0.21033	0.293739	0.403132	0.473814	0.628729	0.637311	0.45147	0.326496	0.183744	0.118324	0.092278	0.214582	0.167846
diff_13119F_radius.	0.53988	0.351465	0.089711	0.477412	0.834583	1.05797	1.27717	1.1942	1.05139	0.926363	0.425676	0.332559	0.365119	0.313926	0.210509	0.080418	0.039144	0.034686	0.094272	0.074564	0.147228	0.166994	0.16851	0.223595	0.188249	0.30153	0.525478	0.388008	0.262068	0.067212	0.204772	0.287037	0.187501	0.089675	0.325605	0.534057
diff_13121M_radius.	0.223371	0.092417	0.059934	0.117868	0.082975	0.047079	0.146254	0.393955	0.485294	0.536196	0.531599	0.01734	0.582964	0.837468	0.911851	0.827669	0.624766	0.300601	0.042102	0.295937	0.447181	0.40798	0.323911	0.151609	0.108814	0.186349	0.275376	0.271048	0.074371	0.114382	0.144966	0.204303	0.202584	0.107107	0.186876	0.250363
diff_13122M_radius.	0.233576	0.31912	0.317849	0.229976	0.109745	0.09457	0.014074	0.109583	0.399226	0.547107	0.61992	1.00855	0.892763	0.490371	0.357577	0.288315	0.213795	0.119379	0.078861	0.089889	0.290622	0.544606	0.453866	0.436079	0.290693	0.34256	0.225175	0.275123	0.225202	0.242604	0.163113	0.120467	0.072762	0.083172	0.148159	0.120926
diff_13124F_radius.	0.649315	0.601566	0.756523	0.701079	0.679842	0.6404	0.627852	0.636456	0.251293	0.227714	0.466306	0.330754	0.365657	0.418804	0.545965	0.375834	0.204038	0.064964	0.293253	0.422712	0.369454	0.344631	0.272978	0.206473	0.216961	0.375462	0.43532	0.408299	0.496926	0.308445	0.21549	0.030784	0.068759	0.48034	0.447958	0.389443
diff_13125F_radius.	0.61232	0.562483	0.624926	0.7345	0.825906	0.825303	0.869037	0.796847	0.99716	0.562395	0.213254	0.118406	0.382379	0.466865	0.520832	0.316396	0.130478	0.049547	0.23981	0.379979	0.142912	0.159441	0.264906	0.369656	0.226849	0.0862	0.196574	0.348125	0.370752	0.415845	0.421131	0.367897	0.341925	0.386718	0.393576	0.525804
diff_13126F_radius.	0.381912	0.408008	0.220503	0.202369	0.170768	0.167498	0.260841	0.553863	0.437992	0.258549	0.084719	0.341902	0.447263	0.547647	0.710078	0.797943	0.706261	0.750003	0.360363	0.307431	0.109468	0.256551	0.329271	0.431768	0.370362	0.240187	0.167778	0.452171	0.513805	0.515894	0.320945	0.257381	0.176535	0.311174	0.302133	0.45066
diff_13129M_radius.	0.284015	0.199934	0.036172	0.164459	0.131765	0.270484	0.227529	0.249663	0.178887	0.048169	0.127957	0.402634	0.523403	0.222063	0.158334	0.378445	0.440023	0.562642	0.276739	0.227196	0.148656	0.197464	0.398792	0.464881	0.594082	0.509434	0.406229	0.249677	0.311862	0.244646	0.395666	0.537153	0.612328	0.729678	0.703592	0.542335
diff_13130F_radius.	0.127459	0.156606	0.147979	0.205357	0.107804	0.235773	0.186412	0.232983	0.358557	0.120482	0.115096	0.331178	0.412541	0.766152	0.593753	0.616147	0.554626	0.417774	0.397863	0.30892	0.414779	0.462232	0.495488	0.501439	0.403038	0.358689	0.262885	0.115859	0.009466	0.016044	0.017186	0.089001	0.121193	0.154772	0.129833	0.069496
diff_13131F_radius.	0.904556	0.780542	0.766502	0.563958	0.417436	0.067042	0.191366	0.413025	0.487055	0.728465	1.08614	1.33283	1.28095	1.72428	1.79403	1.73154	1.63069	1.46593	1.22521	0.929621	0.792759	0.715408	0.532708	0.460302	0.24723	0.260388	0.008121	0.162087	0.363376	0.558117	0.635345	0.734711	0.762418	0.787167	0.824171	0.88824
diff_13132F_radius.	0.490571	0.645299	0.744394	0.739457	0.667955	0.564456	0.514517	0.608433	0.560175	0.39535	0.287696	0.146122	0.66063	0.069446	0.360997	0.482057	0.528556	0.571598	0.388941	0.241989	0.036324	0.249821	0.475274	0.571934	0.549299	0.524071	0.488661	0.425737	0.286005	0.21185	0.139706	0.079899	0.067597	0.119226	0.205389	0.349004
diff_13134M_radius.	0.118465	0.198323	0.450628	0.561535	0.858682	1.08218	1.23658	1.33898	1.34601	1.34819	1.19817	1.12733	1.04806	0.965256	0.900239	0.646204	0.210813	0.015776	0.147442	0.352449	0.11354	0.09431	0.142447	0.129477	0.079924	0.267987	0.541967	0.662408	0.935184	0.965023	1.1078	1.16767	1.29001	1.15189	1.0239	0.763735
diff_13135F_radius.	0.204494	0.033375	0.073084	0.187716	0.522589	0.931606	1.05634	1.02445	1.00933	0.88735	0.225202	0.150738	0.03636	0.143471	0.194078	0.22341	0.319272	0.466967	0.625015	0.581559	0.419246	0.289622	0.08018	0.228197	0.319403	0.154996	0.117763	0.323646	0.421873	0.304627	0.133098	0.094194	0.205374	0.225285	0.114686	0.056042
diff_13136M_radius.	0.297514	0.154627	0.101606	0.163002	0.325445	0.369929	0.581717	0.656416	0.502028	0.325514	0.219617	0.050006	0.317472	0.028815	0.266248	0.306005	0.384055	0.218441	0.149165	0.064858	0.129423	0.326094	0.512931	0.263623	0.359759	0.367663	0.353144	0.167499	0.033216	0.095753	0.054984	0.03254	0.14813	0.333989	0.484619	0.495306
diff_13137M_radius.	0.166258	0.147647	0.279745	0.267348	0.299431	0.41559	0.529272	0.617558	0.314558	0.420118	0.729011	0.225551	0.140871	0.268514	0.29275	0.186664	0.075129	0.474888	0.664497	0.614754	0.421119	0.478064	0.78662	0.965218	0.945499	0.791215	0.646115	0.392071	0.010208	0.219284	0.217714	0.132904	0.039588	0.085284	0.158647	0.301608
diff_13140M_radius.	0.141499	0.185652	0.38971	0.636964	0.904461	0.914868	0.593877	0.254214	0.162761	0.100005	0.076341	0.127146	0.240922	0.231473	0.159652	0.105588	0.15689	0.339772	0.340113	0.357997	0.321035	0.023213	0.25313	0.266779	0.116335	0.067038	0.208053	0.218874	0.180873	0.108298	0.174324	0.347697	0.313747	0.280726	0.24051	0.189743
diff_13141M_radius.	0.453882	0.356103	0.391158	0.478337	0.545806	0.501109	0.440009	0.508618	0.644428	0.697084	0.71577	0.516667	0.215803	0.129935	0.162285	0.106255	0.083907	0.091406	0.102422	0.130657	0.053424	0.189122	0.321756	0.145565	0.117404	0.282347	0.353077	0.227199	0.176156	0.447684	0.065345	0.636588	0.993097	1.04803	0.87974	0.648173
diff_13142M_radius.	0.128301	0.092035	0.10955	0.11451	0.081493	0.115372	0.265553	0.419621	0.679465	0.972258	1.29785	0.748597	0.15223	0.121426	0.21025	0.172453	0.067479	0.113229	0.095624	0.394558	0.607323	0.570628	0.524187	0.560949	0.514628	0.4046	0.446433	0.596615	0.59746	0.2066	0.181754	0.351878	0.458486	0.455188	0.208841	0.017051
diff_13144M_radius.	0.052861	0.111208	0.176182	0.358893	0.455334	0.518632	0.401036	0.463434	0.562588	0.545324	0.234094	0.566572	0.957735	0.276187	0.840958	0.896947	0.733708	0.861787	0.933277	0.740632	0.325391	0.119925	0.411607	0.60946	0.753468	0.778496	0.646289	0.551289	0.636466	0.825048	0.865668	0.531048	0.218717	0.038752	0.200748	0.159635
diff_13146F_radius.	0.301172	0.227086	0.064452	0.271864	0.337731	0.235293	0.132326	0.128515	0.216504	0.376213	0.643307	0.842334	1.20582	1.43447	1.21707	0.848019	0.392426	0.030241	0.314927	0.542844	0.805154	0.912034	0.868501	0.763088	0.583738	0.404808	0.208906	0.130658	0.124952	0.441542	0.727068	0.849328	0.708601	0.353022	0.051169	0.287418
diff_13147F_radius.	0.011663	0.072645	0.063498	0.120313	0.113623	0.019119	0.033763	0.305435	0.18092	0.463526	0.516696	0.164041	0.220811	0.456475	0.571039	0.552823	0.630015	0.380503	0.190136	0.135379	0.143692	0.130265	0.070354	0.09583	0.043788	0.12861	0.142128	0.063996	0.138386	0.04882	0.243818	0.418067	0.372835	0.260716	0.129866	0.049532
diff_13147M_radius.	0.137387	0.042303	0.024489	0.113382	0.155347	0.110316	0.111539	0.091362	0.075068	0.192462	0.238791	0.384659	0.540121	0.179494	0.159923	0.414155	0.574987	0.570798	0.636287	0.390066	0.196728	0.165577	0.142546	0.104085	0.023883	0.151483	0.037293	0.120032	0.159869	0.078774	0.099372	0.050015	0.189825	0.402039	0.384078	0.262127
diff_13148M_radius.	0.079333	0.11997	0.03098	0.11847	0.119891	0.053115	0.137018	0.2934	0.48946	0.374736	0.20022	0.378166	0.833688	1.0911	0.770678	0.427035	0.110819	0.054201	0.094683	0.107951	0.172344	0.335202	0.454177	0.446533	0.279469	0.219053	0.10029	0.228982	0.32601	0.355814	0.330227	0.288755	0.319798	0.285742	0.073148	0.095087
diff_13155F_radius.	0.143958	0.014246	0.080957	0.060379	0.032542	0.078498	0.180189	0.320775	0.399475	0.394271	0.384712	0.414817	0.598609	0.789389	0.731114	0.525364	0.259343	0.095277	0.100066	0.12873	0.050874	0.081907	0.152854	0.199918	0.170129	0.164234	0.266321	0.330746	0.244456	0.147083	0.097052	0.176154	0.26881	0.356012	0.384348	0.292936
diff_13156M_radius.	0.19154	0.2602	0.254807	0.269691	0.178424	0.143627	0.285672	0.346219	0.289032	0.295305	0.306601	0.304568	0.950523	1.09691	0.902197	0.756611	0.607486	0.417634	0.255709	0.105166	0.098559	0.130843	0.224116	0.412185	0.59141	0.531789	0.407704	0.261484	0.133808	0.153229	0.273848	0.271148	0.127168	0.099581	0.082816	0.141058
diff_13158M_radius.	0.130356	0.065341	0.12366	0.120421	0.164581	0.131033	0.161839	0.226588	0.092801	0.213694	0.52836	0.898692	0.855991	0.523881	0.303108	0.334989	0.53013	0.627816	0.467517	0.275361	0.105031	0.152858	0.074093	0.316007	0.198275	0.047302	0.082453	0.087626	0.063323	0.053673	0.207119	0.289025	0.248891	0.210002	0.250565	0.241558
diff_13160M_radius.	0.53908	0.4674	0.338353	0.203755	0.164404	0.144056	0.065625	0.247044	0.506389	0.42143	0.061115	0.205666	0.075939	0.346837	0.344173	0.444894	0.624913	0.805628	0.976929	1.07041	1.16087	1.15293	1.06344	0.919464	0.939995	1.14369	0.95514	0.387166	0.169936	0.428653	0.705659	0.879557	0.965119	0.81896	0.64742	0.568968
diff_13162M_radius.	0.136384	0.114472	0.101179	0.240351	0.33064	0.330623	0.218809	0.060247	0.074786	0.034943	0.045224	0.102763	0.118795	0.430095	0.640005	0.661038	0.485743	0.275432	0.245674	0.208546	0.184338	0.224594	0.221744	0.291431	0.340623	0.343741	0.244946	0.142105	0.278416	0.321876	0.098823	0.115282	0.362407	0.331372	0.207288	0.034688
diff_13165M_radius.	0.579009	0.100853	0.500989	0.559663	0.473477	0.133759	0.200765	0.140019	0.024797	0.063742	0.092288	0.151646	0.146908	0.095958	0.242104	0.479595	0.636284	0.421068	0.137837	0.283562	0.572661	0.612669	0.611723	0.461904	0.246391	0.06321	0.106275	0.150895	0.075175	0.122585	0.258582	0.446367	0.718711	1.29126	1.44649	1.13388
diff_13166M_radius.	0.075749	0.288981	0.384166	0.358553	0.309882	0.14299	0.035125	0.306179	0.639457	0.224807	0.219062	0.389119	0.418226	0.420324	0.331665	0.063349	0.073179	0.082495	0.228235	0.283395	0.254448	0.138923	0.105316	0.125177	0.149653	0.289038	0.450753	0.467246	0.285885	0.178204	0.114256	0.127364	0.137118	0.166276	0.106276	0.029534
diff_13169M_radius.	0.068233	0.03	0.090867	0.151552	0.16192	0.21829	0.291743	0.261953	0.249457	0.052109	0.230429	0.560104	0.92535	0.878252	0.487437	0.264382	0.126672	0.187866	0.323541	0.311007	0.428787	0.796388	1.07291	1.16472	1.11081	1.10368	1.14116	1.08927	1.08596	0.699469	0.083697	0.346379	0.380931	0.313673	0.20535	0.154237
diff_001F_radius.	0.298924	0.276761	0.064847	0.027225	0.177011	0.357054	0.476952	0.531753	0.500327	0.537668	0.672209	0.848968	0.911135	0.942532	0.898696	0.73813	0.414759	0.133394	0.200462	0.259015	0.252874	0.085315	0.061572	0.193288	0.269718	0.283998	0.318901	0.320777	0.354002	0.316909	0.204216	0.088418	0.211034	0.32478	0.378258	0.411106
diff_002F_radius.	0.927897	0.839567	0.768867	0.719576	0.595585	0.404912	0.041219	0.389381	0.735603	0.897093	0.913913	0.922864	0.970183	0.991406	0.941907	0.738932	0.775327	0.733216	0.591374	0.295463	0.289269	0.873333	1.08812	1.15176	1.27821	1.29946	1.24027	1.09268	0.899298	0.843637	0.862585	0.955089	0.996344	1.1025	1.13287	0.930895
diff_002M_radius.	0.267812	0.330178	0.252679	0.305348	0.338371	0.27393	0.181689	0.127725	0.055591	0.034508	0.239916	0.347483	0.458021	0.590729	0.723215	0.69364	0.498182	0.35258	0.338368	0.256988	0.155916	0.085177	0.184146	0.267355	0.361227	0.334269	0.238721	0.11691	0.037644	0.210612	0.289216	0.159028	0.059145	0.146003	0.042196	0.152064
diff_003F_radius.	0.40843	0.371161	0.256721	0.043089	0.065648	0.223441	0.36979	0.447701	0.515021	0.51954	0.503754	0.309172	0.210585	0.096989	0.077928	0.143681	0.18626	0.178133	0.215122	0.27999	0.297545	0.318197	0.307416	0.312373	0.208433	0.129579	0.116132	0.062303	0.216866	0.329654	0.439359	0.476876	0.473052	0.471904	0.399875	0.407994
diff_003M_radius.	0.252593	0.200286	0.182798	0.241369	0.2914	0.468735	0.626107	0.731673	0.640873	0.44864	0.318411	0.474082	0.513446	0.509582	0.539231	0.528303	0.668681	0.884189	0.824646	0.718996	0.758399	0.877392	1.04498	1.23432	1.31071	1.4117	1.53257	1.4559	1.10174	0.823311	0.607798	0.374352	0.083617	0.100625	0.021613	0.140992
diff_004F_radius.	0.130011	0.16168	0.012312	0.112791	0.168371	0.263542	0.478104	0.773465	1.03207	1.04212	1.0605	0.918505	0.511474	0.238974	0.158704	0.088438	0.108675	0.013436	0.047113	0.111107	0.049149	0.10801	0.084936	0.277039	0.292459	0.350922	0.511974	0.459508	0.324353	0.135292	0.058199	0.067473	0.033853	0.119167	0.080119	0.128266
diff_006M_radius.	0.386623	0.091626	0.179132	0.351144	0.442487	0.560788	0.611101	0.502569	0.412619	0.55521	0.704681	0.551015	0.54422	0.477295	0.436489	0.42362	0.428997	0.265408	0.272267	0.280691	0.077808	0.134158	0.179745	0.027274	0.08338	0.11668	0.145773	0.127945	0.341666	0.260175	0.030291	0.259854	0.254763	0.271549	0.442696	0.634531
diff_007F_radius.	0.099685	0.166216	0.246332	0.268586	0.184142	0.074747	0.120927	0.11794	0.139898	0.102475	0.086637	0.022479	0.098859	0.240136	0.311541	0.219481	0.115357	0.104439	0.210537	0.283595	0.421513	0.550212	0.688009	0.767512	0.778842	0.553466	0.44875	0.33651	0.268164	0.232397	0.14172	0.109222	0.066949	0.086462	0.115831	0.105776
diff_008M_radius.	0.150483	0.447447	0.584651	0.516464	0.134953	0.009222	0.11984	0.187107	0.25543	0.28949	0.293675	0.295032	0.272046	0.414977	0.39823	0.195811	0.016461	0.10907	0.158429	0.136723	0.68081	1.1608	1.04197	0.905871	0.816419	0.67938	0.477899	0.225156	0.062047	0.199337	0.423472	0.546738	0.444122	0.299327	0.20829	0.128256
diff_009M_radius.	0.0465	0.172526	0.366689	0.456241	0.349603	0.285382	0.217884	0.179044	0.029379	0.089464	0.163012	0.172925	0.34272	0.731206	1.1683	1.45158	1.20643	1.05455	0.935092	0.897536	0.805429	0.786333	0.891316	0.98699	0.981972	0.779262	0.396905	0.192396	0.122076	0.154242	0.313587	0.328099	0.271361	0.188198	0.174033	0.180078
diff_010M_radius.	0.79819	0.632003	0.514351	0.405025	0.41483	0.491608	0.695526	1.06413	1.41273	1.53718	1.15942	0.514723	0.097425	0.447616	0.51444	0.556939	0.597695	0.655949	0.784123	0.955646	1.00906	0.848745	0.646791	0.453332	0.456618	0.614561	0.495844	0.153946	0.02157	0.060249	0.054251	0.223057	0.298104	0.56122	0.795876	0.888463
diff_011F_radius.	0.8614	0.658747	0.42963	0.347346	0.303183	0.290006	0.443645	0.536852	0.554283	0.448319	0.439105	0.397373	0.45361	0.629153	0.598013	0.491619	0.245087	0.107778	0.145249	0.215931	0.259916	0.36474	0.303911	0.244653	0.070354	0.203507	0.349406	0.471286	0.497595	0.544268	0.753749	1.01302	1.15978	1.21301	1.23563	1.04985
diff_011M_radius.	0.518825	0.533527	0.51111	0.564704	0.666198	0.70265	0.63464	0.622979	0.681542	0.76388	0.801228	0.702404	0.371757	0.190646	0.221283	0.33494	0.219588	0.121509	0.069061	0.438511	0.768415	1.04424	1.02953	0.908797	0.791364	0.629392	0.375643	0.109896	0.093232	0.121729	0.240249	0.205444	0.062994	0.237613	0.35821	0.527121
diff_012M_radius.	0.753704	0.916546	0.927153	1.0849	1.23522	1.35864	1.43189	1.44379	1.55472	1.4482	1.14895	0.68395	0.155297	0.703753	1.5286	2.05569	2.29449	2.31244	2.22825	2.03818	1.73122	1.31475	1.04549	0.862584	0.705564	0.59701	0.548675	0.554286	0.538706	0.526508	0.483941	0.410507	0.218087	0.02088	0.215829	0.497161
diff_013M_radius.	0.470181	0.434494	0.332317	0.241981	0.105555	0.089228	0.0316	0.143169	0.229518	0.324321	0.237124	0.07382	0.413333	0.773208	0.892038	0.704975	0.335191	0.166446	0.179359	0.123881	0.028962	0.176068	0.262737	0.284326	0.306347	0.372268	0.417978	0.414326	0.336357	0.175517	0.103364	0.143387	0.152242	0.239934	0.354283	0.425114
diff_014M_radius.	0.027692	0.349896	0.469152	0.360661	0.341068	0.292521	0.238596	0.181293	0.232578	0.304222	0.454315	0.571749	0.543485	0.604417	0.68748	0.669417	0.533834	0.304354	0.073727	0.00509	0.074203	0.046616	0.075858	0.06299	0.151998	0.09106	0.08536	0.029661	0.064487	0.07267	0.048629	0.054447	0.052121	0.030664	0.076459	0.183942
diff_015F_radius.	0.495881	0.550575	0.555916	0.479943	0.53835	0.616519	0.855555	1.13547	1.31727	1.44156	1.43419	1.3402	1.13311	0.898087	0.839204	0.772042	0.623472	0.433312	0.173899	0.050373	0.185543	0.28527	0.35181	0.362348	0.372383	0.33974	0.337077	0.36885	0.277696	0.247497	0.228581	0.201708	0.022164	0.174808	0.297453	0.377144
diff_015M_radius.	0.141186	0.129179	0.121211	0.157259	0.214263	0.319758	0.325725	0.287014	0.212545	0.078367	0.088466	0.289767	0.411333	0.485125	0.511459	0.309041	0.132551	0.044227	0.068403	0.053858	0.13344	0.330681	0.496942	0.563419	0.505448	0.440341	0.337373	0.236118	0.19293	0.017996	0.092746	0.170249	0.226808	0.185358	0.230802	0.196601
diff_016F_radius.	0.178791	0.224579	0.383111	0.457327	0.530493	0.616894	0.690366	0.59106	0.480906	0.382587	0.399282	0.683915	1.08692	1.35242	1.40869	1.23965	1.00983	0.795282	0.747072	0.669756	0.579004	0.471121	0.391177	0.257963	0.185112	0.111267	0.045584	0.063006	0.026399	0.106072	0.075892	0.037558	0.060508	0.031215	0.057817	0.03997
diff_017F_radius.	0.18319	0.078469	0.0753	0.020891	0.132295	0.157995	0.259252	0.358238	0.436063	0.596412	0.633086	0.663974	0.615847	0.480823	0.300934	0.114743	0.144081	0.296476	0.289138	0.147765	0.173833	0.066151	0.105398	0.045681	0.128955	0.139124	0.23648	0.451672	0.618012	0.80015	0.816768	0.868313	0.829972	0.699577	0.517727	0.318991
diff_017M_radius.	0.128916	0.026759	0.077804	0.047656	0.066636	0.107362	0.22387	0.303077	0.231722	0.181188	0.121495	0.134155	0.181055	0.2081	0.152055	0.041625	0.172754	0.274428	0.332356	0.332018	0.330981	0.279241	0.316491	0.28439	0.272822	0.119817	0.060963	0.05323	0.042169	0.076065	0.232137	0.446556	0.53063	0.545481	0.453848	0.295844
diff_018F_radius.	0.233933	0.236347	0.177649	0.10179	0.035731	0.118842	0.103379	0.225585	0.378326	0.439485	0.363558	0.334264	0.248428	0.210566	0.100853	0.081344	0.010509	0.053234	0.17271	0.351767	0.583783	0.611334	0.499372	0.231266	0.109664	0.08113	0.104886	0.050722	0.059182	0.105767	0.105899	0.175297	0.153284	0.092267	0.056943	0.096981
diff_018M_radius.	0.291122	0.11632	0.132429	0.244864	0.31014	0.383773	0.550916	0.918263	1.21281	1.22592	1.04688	0.697793	0.469655	0.372988	0.225486	0.109541	0.042926	0.112146	0.198033	0.147113	0.066453	0.128776	0.164577	0.259077	0.217145	0.228077	0.152967	0.080361	0.154998	0.227082	0.166337	0.212161	0.427847	0.436859	0.524846	0.438795
diff_019F_radius.	1.25239	1.15707	1.10396	1.10847	1.04901	1.0665	1.13098	1.22005	1.29729	1.21184	1.02324	0.714349	0.490068	0.302853	0.13298	0.088376	0.35531	0.565057	0.943934	1.24969	1.19196	1.09058	1.02078	1.05139	1.10201	0.974591	0.752374	0.511677	0.43001	0.349368	0.220893	0.215342	0.700583	1.02008	1.27814	1.34525
diff_019M_radius.	0.100977	0.095318	0.054801	0.150739	0.195058	0.236568	0.29474	0.384354	0.356493	0.408475	0.532822	0.546673	0.671658	0.813623	0.965931	1.01425	1.08204	0.905512	0.594402	0.242027	0.058228	0.147957	0.178645	0.159032	0.211934	0.271799	0.301443	0.249988	0.289507	0.314255	0.324801	0.327174	0.27641	0.151934	0.051948	0.084789
diff_020F_radius.	1.29353	1.15008	0.988573	0.805776	0.712715	0.776184	0.833212	1.00993	1.19042	1.09522	0.925714	0.517656	0.269463	0.292529	0.403766	0.396022	0.178206	0.111803	0.350937	0.394384	0.384493	0.382912	0.314127	0.08395	0.101988	0.33679	0.294998	0.27823	0.030515	0.044574	0.279747	0.544013	0.912382	1.1129	1.24162	1.26023
diff_020M_radius.	0.391125	0.071672	0.145595	0.153925	0.161817	0.222535	0.242552	0.290421	0.364696	0.345793	0.327543	0.408489	0.514177	0.519474	0.450101	0.367838	0.290567	0.182647	0.02562	0.264681	0.397995	0.380458	0.363246	0.466265	0.612587	0.654845	0.663874	0.625585	0.58378	0.674848	0.89683	1.03384	1.22042	1.20029	1.12239	0.832449
diff_021F_radius.	0.248217	0.324966	0.353001	0.390882	0.356198	0.410313	0.565747	0.535733	0.478364	0.451922	0.392386	0.483809	0.435743	0.194262	0.274281	0.632455	0.488481	0.364373	0.160008	0.080827	0.042601	0.079664	0.056786	0.050054	0.060782	0.185319	0.268784	0.451455	0.659241	0.805045	0.861	0.646071	0.311337	0.148474	0.052615	0.129823
diff_021M_radius.	1.20251	1.12905	1.13612	1.17499	1.12779	1.14672	1.03789	0.920858	0.774087	0.690045	0.576757	0.540066	0.503044	0.185003	0.251398	0.693484	0.933919	1.03734	1.08608	0.999611	0.714775	0.548592	0.443345	0.361426	0.283745	0.236014	0.142987	0.145465	0.913784	2.03204	1.88712	1.60294	1.62987	1.51374	1.27885	1.34298
diff_022F_radius.	0.428525	0.106113	0.219446	0.526602	0.751001	0.811582	0.728432	0.642257	0.608422	0.608033	0.670634	0.726385	0.747021	0.677442	0.400256	0.21736	0.053949	0.194853	0.306278	0.344588	0.305201	0.347191	0.426341	0.424487	0.411188	0.421505	0.335868	0.125758	0.04149	0.153823	0.027055	0.06784	0.297705	0.50848	0.541543	0.513951
diff_022M_radius.	0.049009	0.174044	0.343947	0.517442	0.612699	0.645325	0.706681	0.726158	0.631083	0.515272	0.349273	0.227417	0.212905	0.185985	0.145903	0.039434	0.028337	0.251252	0.196801	0.153069	0.153991	0.050417	0.090526	0.089655	0.131374	0.173858	0.106365	0.306603	0.297328	0.150927	0.083147	0.236393	0.322483	0.240304	0.094296	0.095926
diff_023F_radius.	0.283234	0.341422	0.342059	0.320274	0.333546	0.313276	0.335422	0.429243	0.524817	0.612017	0.73339	0.803807	0.736392	0.56284	0.387844	0.263276	0.250984	0.260137	0.263026	0.239978	0.251136	0.230832	0.13212	0.098611	0.055688	0.169886	0.290532	0.422219	0.388598	0.247396	0.079889	0.142695	0.255073	0.188355	0.039769	0.190243
diff_023M_radius.	0.05262	0.12235	0.073911	0.045181	0.084382	0.079792	0.142544	0.257325	0.218687	0.165795	0.11187	0.075345	0.208243	0.279963	0.207227	0.157024	0.22741	0.289096	0.375061	0.630059	0.729469	0.751268	0.759854	0.784811	0.733927	0.65919	0.695245	0.69497	0.708029	0.757731	0.722012	0.621463	0.408269	0.230794	0.097223	0.089479
diff_024F_radius.	0.222572	0.34782	0.423759	0.343856	0.302243	0.164225	0.089509	0.089656	0.19922	0.323508	0.450746	0.466459	0.380145	0.299712	0.236538	0.437207	0.308592	0.078096	0.142604	0.010252	0.02166	0.180148	0.082663	0.071699	0.009827	0.101194	0.317352	0.255246	0.09217	0.034199	0.163403	0.245629	0.217237	0.129877	0.081617	0.11962
diff_024M_radius.	0.965598	0.897446	0.825436	0.617519	0.400026	0.228811	0.169613	0.092168	0.133979	0.036561	0.022206	0.083922	0.267357	0.636094	0.819277	0.872842	0.801125	0.64998	0.382968	0.16357	0.113615	0.201804	0.227642	0.0852	0.044052	0.027588	0.038576	0.24624	0.362292	0.348611	0.298375	0.446935	0.682468	0.695958	0.76043	0.847232
diff_025F_radius.	0.101843	0.122108	0.074156	0.055932	0.197279	0.356375	0.484952	0.693516	0.823549	0.849133	0.826709	0.707398	0.519705	0.247003	0.085804	0.210818	0.330737	0.405925	0.34587	0.196517	0.057036	0.104781	0.172897	0.218735	0.3414	0.458721	0.571119	0.693569	0.846067	0.899202	0.824012	0.641927	0.49181	0.282127	0.10883	0.116161
diff_025M_radius.	0.1235	0.012945	0.051865	0.038636	0.139947	0.216697	0.287824	0.228905	0.130615	0.110491	0.08357	0.087979	0.151452	0.088191	0.325021	0.175059	0.270208	0.212007	0.152463	0.050511	0.08272	0.258119	0.370177	0.429747	0.420155	0.327528	0.356239	0.236473	0.19735	0.189526	0.130187	0.296836	0.511955	0.441484	0.298028	0.247423
diff_026F_radius.	0.00447	0.1297	0.180103	0.305931	0.319473	0.224057	0.149808	0.049177	0.112115	0.152526	0.223344	0.268602	0.339336	0.380456	0.432923	0.374348	0.201756	0.124425	0.019756	0.146055	0.245978	0.332006	0.367875	0.396975	0.401269	0.455138	0.384672	0.270429	0.142429	0.139035	0.127575	0.213393	0.17623	0.076926	0.048877	0.042805
diff_026M_radius.	0.503935	0.420841	0.357422	0.340186	0.256686	0.200266	0.283391	0.243761	0.250074	0.300723	0.248212	0.254254	0.269698	0.49905	0.498319	0.354413	0.307128	0.299065	0.339613	0.392471	0.502078	0.477682	0.408794	0.28186	0.133129	0.097201	0.212214	0.329745	0.178276	0.050322	0.162832	0.429012	0.716207	0.624821	0.64752	0.475145
diff_027M_radius.	0.473789	0.426045	0.369492	0.246657	0.090304	0.121652	0.385616	0.53814	0.665587	0.667382	0.677515	0.659049	0.748694	0.944213	1.17182	1.42056	1.47479	1.31247	1.10161	0.769178	0.145038	0.340459	0.677936	0.870817	0.89946	0.980568	1.10029	1.32344	1.44962	1.4426	1.38091	1.03655	0.727086	0.683563	0.65648	0.521584
diff_029F_radius.	0.163571	0.095377	0.133303	0.094069	0.107936	0.06781	0.074758	0.060406	0.094837	0.199994	0.295369	0.289865	0.225845	0.35363	0.467233	0.670768	0.656647	0.641783	0.599703	0.564886	0.561384	0.528117	0.55285	0.632737	0.679155	0.640705	0.530574	0.387132	0.29357	0.375491	0.547482	0.581402	0.506693	0.419725	0.356749	0.291292
diff_029M_radius.	0.04347	0.048343	0.087523	0.210145	0.243791	0.217433	0.184387	0.143916	0.094167	0.067569	0.047091	0.060655	0.042832	0.0398	0.07891	0.105213	0.11156	0.182283	0.267754	0.22203	0.186769	0.275044	0.614399	0.792201	0.932755	1.09165	1.1936	1.31971	1.24663	1.26315	1.07555	0.666276	0.335956	0.063342	0.034794	0.041492
diff_030F_radius.	0.302439	0.321996	0.408374	0.476235	0.58462	0.663995	0.7609	0.927841	0.896854	0.514324	0.28637	0.182315	0.106071	0.073215	0.143836	0.318763	0.617753	0.799743	0.794794	0.795606	0.842125	0.806614	0.78486	0.582668	0.239899	0.082269	0.264962	0.339013	0.420974	0.295361	0.112416	0.095202	0.19275	0.097087	0.091528	0.108815
diff_030M_radius.	0.651594	0.651667	0.82412	0.982081	0.990799	0.877186	0.579296	0.289055	0.021547	0.061981	0.020763	0.098827	0.126557	0.113306	0.595724	0.945293	0.935389	0.882868	0.811603	0.540999	0.36277	0.301565	0.395006	0.519866	0.528266	0.570827	0.344143	0.154127	0.161484	0.087714	0.090091	0.12431	0.23162	0.309003	0.485486	0.601918
diff_031F_radius.	0.573915	0.562914	0.572301	0.539816	0.522554	0.467268	0.30425	0.142664	0.130639	0.201432	0.297962	0.279112	0.504813	0.667225	0.961445	1.33719	1.52384	1.72576	1.69598	1.05763	0.559559	0.263903	0.160319	0.083799	0.015823	0.090776	0.104633	0.234226	0.339106	0.259682	0.084697	0.324334	0.485555	0.538949	0.550884	0.52291
diff_031M_radius.	0.498475	0.337378	0.225529	0.304454	0.351337	0.464126	0.567248	0.563177	0.493624	0.406877	0.451732	0.574877	0.677141	0.89914	1.14966	1.24533	1.21578	0.984899	0.599579	0.414513	0.435649	0.43634	0.498498	0.26281	0.098616	0.182674	0.213964	0.241708	0.177285	0.121675	0.047872	0.019235	0.119993	0.276059	0.417874	0.461825
diff_033F_radius.	0.322015	0.35777	0.322585	0.194879	0.066703	0.287571	0.499634	0.585431	0.634152	0.667743	0.689953	0.868721	0.995273	1.10131	1.17609	1.26948	1.42355	1.38403	1.24075	0.972937	0.753756	0.728083	0.760231	0.884214	0.943948	1.02603	0.926284	0.720454	0.439331	0.033905	0.43361	0.638114	0.557047	0.398275	0.283497	0.213335
diff_034F_radius.	0.573487	0.405734	0.432759	0.389866	0.449934	0.489779	0.499002	0.421779	0.474763	0.365288	0.305581	0.257481	0.268076	0.182088	0.100311	0.109643	0.062424	0.220971	0.401852	0.412438	0.402865	0.383402	0.420924	0.323127	0.224387	0.141067	0.068529	0.088366	0.208835	0.17827	0.214683	0.299454	0.52102	0.722267	0.835878	0.699589
diff_034M_radius.	0.350949	0.282065	0.217337	0.138888	0.001862	0.122086	0.196201	0.227368	0.251302	0.188426	0.064143	0.100507	0.159829	0.199013	0.259612	0.171022	0.101269	0.275485	0.368484	0.4026	0.293838	0.100152	0.142746	0.362351	0.422031	0.39898	0.327847	0.279845	0.322208	0.232137	0.286635	0.192541	0.227289	0.253092	0.213147	0.25186
diff_035F_radius.	0.079842	0.033728	0.078819	0.125926	0.118535	0.105573	0.126282	0.262116	0.418378	0.591516	0.644533	0.583601	0.51948	0.492762	0.576471	0.506944	0.4083	0.284307	0.166548	0.086176	0.013563	0.048474	0.124157	0.200022	0.240264	0.261792	0.173639	0.075252	0.096497	0.193891	0.245352	0.218434	0.157147	0.105311	0.085625	0.004126
diff_036F_radius.	0.04313	0.081978	0.167653	0.306718	0.382759	0.479043	0.476238	0.498724	0.559108	0.538263	0.439677	0.363281	0.366127	0.233673	0.094656	0.318895	0.744925	1.02681	0.978786	0.789531	0.592895	0.479612	0.430122	0.386638	0.385411	0.349761	0.270664	0.10387	0.122555	0.322228	0.491272	0.599356	0.454385	0.230044	0.092292	0.03345
diff_036M_radius.	0.235023	0.284464	0.439752	0.606099	0.64008	0.685493	0.822213	0.982214	1.02712	1.12562	1.1022	0.950772	0.920789	0.996116	1.00481	0.895941	0.80089	0.629154	0.319642	0.115157	0.496435	0.813417	0.879329	0.885978	0.844323	0.728853	0.587749	0.330966	0.488842	0.793032	0.839869	0.640578	0.435757	0.241292	0.01561	0.172175
diff_038F_radius.	0.01902	0.10756	0.150032	0.20408	0.314329	0.374889	0.502761	0.539128	0.569248	0.599348	0.568618	0.500077	0.40992	0.337004	0.336798	0.234313	0.050877	0.220491	0.450217	0.559291	0.624787	0.662331	0.670265	0.745677	0.745492	0.854077	0.859041	0.816455	0.636977	0.621608	0.60709	0.552302	0.400396	0.239065	0.097306	0.059785
diff_038M_radius.	0.900337	0.701316	0.66165	0.578079	0.479307	0.430021	0.362274	0.509727	0.684583	0.601627	0.299846	0.173193	0.167495	0.194574	0.280252	0.222753	0.122488	0.246861	0.302669	0.106036	0.106776	0.085561	0.148693	0.261862	0.275079	0.157048	0.054222	0.091907	0.105223	0.021168	0.321664	0.800187	1.20175	1.17858	1.06372	0.983297
diff_039F_radius.	0.078316	0.143814	0.323741	0.51817	0.75251	0.920938	0.922414	0.889176	0.797017	0.746364	0.707253	0.732326	0.860258	0.956396	0.88329	0.714769	0.652772	0.535467	0.408199	0.295657	0.078818	0.202186	0.333288	0.328342	0.371985	0.484557	0.412594	0.295054	0.181749	0.197146	0.092262	0.104745	0.078623	0.120331	0.158482	0.201884
diff_039M_radius.	0.209993	0.3038	0.398449	0.369965	0.275515	0.086921	0.110416	0.184287	0.240793	0.339462	0.363026	0.42997	0.49107	0.58759	0.874997	0.85794	0.79906	0.723182	0.536815	0.520622	0.366709	0.233176	0.186077	0.026997	0.119936	0.178554	0.374327	0.516292	0.611675	0.63855	0.596485	0.612628	0.579638	0.336042	0.127415	0.081535
diff_041M_radius.	0.112113	0.129165	0.152226	0.31982	0.350854	0.372256	0.467471	0.619266	0.550873	0.302005	0.050507	0.193843	0.148461	0.140697	0.10883	0.154057	0.048327	0.059254	0.069117	0.078047	0.048448	0.165763	0.250591	0.50281	0.722751	0.920701	1.04364	1.12525	1.32224	1.44825	1.48433	1.22688	0.911742	0.552883	0.301157	0.149457
diff_042F_radius.	0.451502	0.514234	0.443502	0.38764	0.288455	0.235587	0.236106	0.149691	0.083945	0.044558	0.055702	0.034998	0.142364	0.249606	0.16516	0.168939	0.14354	0.23871	0.371851	0.398229	0.351714	0.270717	0.173273	0.097658	0.195831	0.479587	0.485776	0.50878	0.471342	0.398278	0.268181	0.215085	0.149083	0.042622	0.247561	0.426701
diff_042M_radius.	0.674981	0.598311	0.507358	0.191078	0.038463	0.141407	0.211312	0.423204	0.476353	0.578333	0.632068	0.564706	0.401135	0.421745	0.476924	0.453882	0.342566	0.39773	0.479886	0.49869	0.331059	0.209216	0.054446	0.212318	0.194902	0.309675	0.301275	0.384693	0.365358	0.299403	0.268707	0.232096	0.331776	0.481074	0.581146	0.659411
diff_043M_radius.	0.092676	0.120415	0.29596	0.268813	0.163168	0.153121	0.223178	0.157275	0.061582	0.010493	0.171885	0.096998	0.171534	0.403926	0.799333	0.98823	1.12156	1.00126	0.760068	0.485679	0.386794	0.447434	0.545819	0.698613	0.660791	0.502019	0.327646	0.333822	0.417146	0.440021	0.464564	0.508408	0.453805	0.380173	0.3111	0.200396
diff_044F_radius.	0.275124	0.096637	0.069398	0.338671	0.617791	0.843825	1.01942	1.03623	0.843701	0.637214	0.452108	0.31495	0.311357	0.124109	0.148575	0.311167	0.268545	0.26113	0.281041	0.386019	0.384625	0.324498	0.258574	0.175942	0.093343	0.144256	0.274669	0.310326	0.298112	0.225566	0.251224	0.089359	0.137374	0.213034	0.310025	0.322959
diff_045M_radius.	0.088905	0.094327	0.057369	0.123055	0.090404	0.136973	0.316958	0.553749	0.942218	1.5645	2.25357	2.48104	2.13285	1.89191	1.59974	1.36129	1.04958	0.832772	0.597216	0.489746	0.473593	0.436122	0.526757	0.512535	0.486569	0.34001	0.248596	0.079667	0.191006	0.189103	0.09631	0.085524	0.061169	0.032292	0.075202	0.110613
diff_046F_radius.	0.215378	0.179865	0.166538	0.181792	0.073162	0.035534	0.196847	0.231135	0.335023	0.308474	0.215654	0.20737	0.204201	0.460623	0.6332	0.788162	0.821006	0.786774	0.773893	0.636622	0.614792	0.504011	0.397398	0.357533	0.316488	0.14771	0.094862	0.03471	0.11883	0.155615	0.242707	0.440729	0.564618	0.559776	0.504953	0.321745
diff_048F_radius.	0.520898	0.58724	0.680445	0.707945	0.650302	0.591909	0.511478	0.521925	0.513017	0.441419	0.239352	0.033145	0.346832	0.482002	0.600861	0.695893	0.915492	1.01447	1.16438	1.22337	1.06361	0.851338	0.574767	0.214611	0.045037	0.214173	0.404672	0.465133	0.378595	0.312995	0.442742	0.663527	0.842674	0.893366	0.767577	0.618446
diff_049F_radius.	0.292505	0.380211	0.350925	0.378898	0.327786	0.308897	0.263273	0.335432	0.452226	0.655816	0.823879	0.881265	0.722382	0.647436	0.58771	0.521874	0.359997	0.266624	0.301253	0.274285	0.280348	0.353395	0.334508	0.299422	0.246867	0.271508	0.328116	0.374685	0.302506	0.210582	0.126746	0.125218	0.140494	0.081443	0.076936	0.197024
diff_049M_radius.	0.682129	0.633927	0.471564	0.351072	0.226935	0.188396	0.281817	0.414582	0.43474	0.575034	0.652258	0.704397	0.583251	0.286051	0.085503	0.501176	0.885519	1.20444	1.38467	1.5735	1.57689	1.46515	1.35259	1.23115	1.1219	0.998034	0.845312	0.781174	0.592953	0.269702	0.211636	0.432504	0.562259	0.659974	0.699976	0.653851
diff_050F_radius.	0.114586	0.101459	0.095291	0.282994	0.14898	0.219741	0.17698	0.11917	0.185522	0.176189	0.314119	0.406533	0.375372	0.276266	0.011655	0.258969	0.365122	0.420108	0.459046	0.421824	0.394959	0.416246	0.349653	0.315007	0.358574	0.474421	0.611403	0.615825	0.489716	0.301377	0.175326	0.086988	0.119896	0.125392	0.134191	0.158289
diff_050M_radius.	0.235302	0.302538	0.321297	0.244327	0.201711	0.269031	0.410539	0.582498	0.648325	0.474323	0.301817	0.202119	0.202125	0.291043	0.406948	0.468965	0.569833	0.526503	0.439912	0.315746	0.224572	0.091101	0.022984	0.054981	0.231313	0.39736	0.878014	1.20982	1.30732	1.28628	1.18779	0.908273	0.587839	0.334276	0.233857	0.07482
diff_051F_radius.	0.407986	0.733184	1.05989	1.24931	1.31032	1.31632	1.26543	1.19277	1.04489	0.954285	0.824642	0.628507	0.501579	0.319483	0.102938	0.229781	0.28699	0.268008	0.156978	0.066654	0.066994	0.085912	0.196237	0.175053	0.199246	0.181017	0.211241	0.152322	0.095657	0.031919	0.16638	0.309528	0.384356	0.322153	0.188889	0.121174
diff_052M_radius.	0.345865	0.142586	0.374404	0.605168	0.796355	0.876695	0.783385	0.548335	0.389122	0.207694	0.162212	0.071822	0.136041	0.146516	0.320349	0.581223	0.745716	0.80041	0.652536	0.387336	0.159609	0.088279	0.131926	0.25435	0.37856	0.518029	0.51358	0.402129	0.279845	0.224258	0.193375	0.260123	0.374217	0.544474	0.638352	0.535561
diff_053F_radius.	0.845608	1.03473	1.23347	1.30329	1.33009	1.25671	1.0215	0.795639	0.541197	0.352939	0.257088	0.279083	0.441444	0.798437	1.19943	1.32364	1.2652	1.12984	1.06501	0.992283	0.932015	0.889733	0.852084	0.862394	0.820782	0.749296	0.597026	0.56282	0.412308	0.319718	0.345027	0.26712	0.291479	0.302394	0.331099	0.622269
diff_053M_radius.	0.297539	0.291421	0.254487	0.28325	0.230594	0.323983	0.364651	0.37693	0.425384	0.338627	0.24585	0.104358	0.115068	0.187751	0.312747	0.356837	0.361413	0.402652	0.576526	0.710419	0.833796	0.901856	0.993693	1.0672	0.979835	0.955383	0.927814	0.946874	0.861548	0.657719	0.489191	0.275071	0.057149	0.196867	0.228039	0.278232
diff_054F_radius.	0.372171	0.345681	0.337501	0.204265	0.1201	0.313485	0.521657	0.632723	0.632785	0.701085	0.693348	0.719528	0.661884	0.646792	0.634064	0.471412	0.406415	0.430898	0.459602	0.515132	0.49703	0.324565	0.15571	0.080875	0.052574	0.080355	0.033214	0.060083	0.207897	0.298979	0.381913	0.447916	0.727661	0.946462	0.819079	0.581272
diff_054M_radius.	0.616269	0.527486	0.429725	0.299345	0.032731	0.116339	0.293683	0.407239	0.424819	0.416855	0.398641	0.363676	0.394742	0.392131	0.408711	0.254657	0.056928	0.149861	0.276308	0.418215	0.548769	0.765567	0.903717	0.943646	0.857295	0.742672	0.679012	0.555394	0.631365	0.527825	0.489375	0.45768	0.326623	0.308958	0.392473	0.513283
diff_055F_radius.	0.673308	0.81052	0.854786	0.764912	0.583431	0.250797	0.049886	0.257733	0.545697	0.703462	0.667206	0.621931	0.603059	0.659336	0.65636	0.737019	0.763778	0.801253	0.771426	0.625878	0.391583	0.145377	0.234458	0.401322	0.639995	0.723044	0.648407	0.597449	0.545566	0.441137	0.417412	0.517042	0.633047	0.619737	0.630397	0.579712
diff_055M_radius.	0.627127	0.549555	0.461962	0.372268	0.345381	0.319732	0.399681	0.488132	0.405607	0.225888	0.118118	0.253628	0.260303	0.291279	0.12097	0.141485	0.065582	0.137086	0.106048	0.100277	0.09788	0.269437	0.346111	0.531956	0.593062	0.768158	0.823534	0.760403	0.643531	0.4615	0.485322	0.560985	0.414163	0.371158	0.393021	0.592884
diff_056M_radius.	0.469762	0.441127	0.489432	0.478771	0.425949	0.418063	0.4067	0.282597	0.33936	0.362884	0.538506	0.581736	0.71765	0.616398	0.469241	0.241442	0.09079	0.140222	0.031428	0.076102	0.253743	0.455086	0.493276	0.374835	0.306287	0.214103	0.164532	0.150936	0.120152	0.278103	0.239115	0.268512	0.281188	0.302365	0.410423	0.476742
diff_057M_radius.	0.363364	0.288315	0.126515	0.175141	0.661665	0.677445	0.193459	0.286281	0.539075	0.622552	0.409241	0.178908	0.13389	0.034311	0.348531	0.37362	0.27935	0.050091	0.253986	0.456217	0.841106	1.23635	1.45559	1.25437	0.719323	0.213555	0.094927	0.418871	0.535992	0.291104	0.296501	0.615971	0.825147	0.955675	0.694821	0.477269
diff_07165F_radius.	0.137965	0.110412	0.090349	0.165828	0.318516	0.458869	0.398866	0.361043	0.274865	0.213054	0.027962	0.437043	0.593024	0.452497	0.296358	0.215217	0.212107	0.193392	0.37814	0.874674	1.41961	1.89874	2.03845	2.14011	2.29863	2.43591	2.38821	2.14847	1.84301	1.60799	1.27947	0.981592	0.71512	0.551452	0.326746	0.186574
diff_07182M_radius.	0.150993	0.107758	0.305256	0.665881	0.953049	1.1597	1.21366	1.15778	1.20319	1.29947	1.46639	2.00583	2.56831	2.67166	2.42488	1.81768	0.905488	0.139758	0.35877	0.556879	0.604847	0.414188	0.093874	0.131959	0.319382	0.259537	0.210309	0.194725	0.197918	0.506262	0.860789	0.985628	0.858257	0.66067	0.545818	0.326041
diff_10002M_radius.	0.224369	0.262068	0.28402	0.293651	0.371305	0.172852	0.122884	0.032047	0.076091	0.089466	0.190356	0.285964	0.305433	0.094903	0.137035	0.031884	0.100648	0.106893	0.073269	0.201273	0.304259	0.38225	0.42744	0.456415	0.432992	0.351388	0.28769	0.160162	0.080194	0.157772	0.320619	0.352791	0.313234	0.288972	0.247802	0.154957
diff_10016M_radius.	0.057099	0.132217	0.357074	0.6292	0.857062	0.859368	0.791536	0.498031	0.332193	0.203684	0.114557	0.089772	0.26005	0.591963	1.16195	1.57445	1.4803	1.1184	0.831813	0.601279	0.632051	0.637775	0.575783	0.494589	0.214842	0.124817	0.115874	0.114227	0.096405	0.072845	0.055115	0.025024	0.02449	0.057951	0.123803	0.104901
diff_10059M_radius.	0.146614	0.37553	0.432273	0.42825	0.385324	0.310353	0.171672	0.114585	0.104849	0.373639	0.728589	0.911227	1.13642	1.10625	0.907166	0.660311	0.436263	0.378965	0.622407	0.819364	0.843637	0.618301	0.294821	0.104307	0.069386	0.170227	0.182096	0.034223	0.195818	0.436844	0.557377	0.400579	0.14093	0.194855	0.291707	0.190368
diff_10106F_radius.	0.073131	0.14438	0.267798	0.529718	0.783209	0.816061	0.699265	0.439673	0.258319	0.138925	0.094932	0.044633	0.203042	0.497549	1.02577	1.50534	1.59977	1.35755	1.02923	0.7702	0.647793	0.67798	0.710127	0.680609	0.477149	0.31668	0.194332	0.154332	0.176735	0.199807	0.153572	0.103976	0.043423	0.067195	0.049409	0.073706
diff_10183M_radius.	0.33123	0.279611	0.130242	0.076565	0.099884	0.112167	0.238001	0.531233	0.786158	0.747824	0.460725	0.15398	0.072533	0.13832	0.364006	0.518747	0.679184	0.721131	0.656195	0.389072	0.238813	0.640451	0.571212	0.388817	0.340894	0.187446	0.045339	0.12184	0.076963	0.159841	0.46855	0.491187	0.309904	0.05974	0.253076	0.362924
diff_10206F_radius.	0.272266	0.251246	0.339944	0.42515	0.474494	0.501069	0.537286	0.540826	0.554849	0.54137	0.459729	0.358664	0.190278	0.124539	0.08967	0.053132	0.08327	0.150021	0.186584	0.102437	0.149549	0.319174	0.369342	0.331283	0.273437	0.227818	0.079049	0.159999	0.314802	0.324207	0.1515	0.152025	0.168675	0.233505	0.307657	0.291059
diff_11071M_radius.	0.247515	0.310532	0.379851	0.329241	0.310053	0.366318	0.321123	0.205551	0.075248	0.0657	0.096027	0.226186	0.356816	0.422231	0.510254	0.620124	0.754852	0.714966	0.587603	0.475534	0.336868	0.106852	0.04481	0.047581	0.174844	0.248369	0.329765	0.301776	0.150431	0.130708	0.259374	0.399212	0.354273	0.161863	0.107336	0.025169
diff_11108M_radius.	1.11344	1.36095	1.55818	1.72821	1.91264	1.8855	1.69082	1.40138	1.23106	1.06784	0.896948	0.74516	0.670576	0.753584	0.789354	0.664577	0.37659	0.212941	0.165568	0.212886	0.259787	0.294048	0.228346	0.066716	0.208108	0.127484	0.0784	0.033659	0.048038	0.068046	0.165472	0.320532	0.339033	0.389252	0.573769	0.835249
diff_11131F_radius.	0.650969	0.362452	0.101623	0.159636	0.309119	0.359587	0.261016	0.091859	0.096443	0.300607	0.333941	0.295086	0.189547	0.156873	0.040438	0.049038	0.128774	0.193172	0.29805	0.179956	0.053536	0.179635	0.504387	0.568597	0.45145	0.304158	0.148844	0.075433	0.051804	0.108161	0.124092	0.289385	0.256539	0.070714	0.338761	0.678004
diff_12123M_radius.	0.50233	0.271036	0.216706	0.178891	0.31004	0.501074	0.623089	0.682621	0.543069	0.285997	0.068304	0.37979	0.22961	0.14583	0.262652	0.223242	0.493641	0.268552	0.143643	0.070669	0.032606	0.093613	0.077827	0.137453	0.099799	0.107007	0.188567	0.364712	0.489905	0.579209	0.323344	0.146743	0.795016	1.3023	1.31119	0.845819
diff_13053M_radius.	0.042116	0.125367	0.18247	0.176717	0.269808	0.263053	0.248214	0.169619	0.021949	0.155179	0.059848	0.163339	0.318521	0.272731	0.219623	0.354836	0.408569	0.349415	0.124389	0.19935	0.445579	0.445403	0.30685	0.199751	0.148118	0.080631	0.08552	0.124795	0.119538	0.037266	0.080411	0.03251	0.03993	0.078649	0.011121	0.008179
diff_13054M_radius.	0.381212	0.282553	0.042631	0.189499	0.24292	0.161639	0.03461	0.201112	0.545043	1.05982	1.48814	1.62624	1.4596	1.07951	0.652124	0.370287	0.208589	0.177831	0.202466	0.169392	0.101875	0.191861	0.279675	0.386613	0.380326	0.118689	0.272742	0.532155	0.51495	0.263594	0.123426	0.234934	0.268645	0.137369	0.119622	0.326455
diff_13065F_radius.	0.118238	0.214789	0.077012	0.081086	0.057095	0.166586	0.264179	0.228888	0.19336	0.186182	0.157701	0.164803	0.212631	0.248021	0.278532	0.242151	0.267373	0.283774	0.380943	0.522581	0.629004	0.664916	0.592652	0.499023	0.4527	0.343884	0.270949	0.099554	0.202531	0.261935	0.261088	0.195481	0.225621	0.319681	0.318351	0.131272
diff_13075F_radius.	0.464807	0.417216	0.383453	0.368792	0.263811	0.098655	0.052177	0.225079	0.265208	0.291216	0.43863	0.534086	0.653843	0.803905	0.911459	1.06114	1.05861	0.824785	0.583129	0.418893	0.251804	0.200466	0.180574	0.202101	0.247591	0.341947	0.397838	0.324279	0.207255	0.166873	0.074078	0.267115	0.357242	0.417282	0.46698	0.502015
diff_13084F_radius.	0.608428	0.669928	0.43626	0.356185	0.244266	0.219916	0.332995	0.309247	0.410578	0.360042	0.285634	0.221565	0.158879	0.183555	0.561057	0.781957	0.474221	0.031404	0.140127	0.11928	0.079077	0.018296	0.102153	0.143488	0.092283	0.191998	0.285491	0.382895	0.47967	0.50018	0.382145	0.077955	0.334244	0.418965	0.373393	0.058627
diff_13090M_radius.	0.147899	0.61796	0.917104	1.07022	0.906652	0.688117	0.336729	0.160635	0.17352	0.239772	0.482871	0.582923	0.728482	0.887466	0.904248	0.622866	0.111543	0.554339	0.845153	1.06418	1.112	1.20688	1.24046	1.26385	1.08117	0.931018	0.809136	0.642378	0.497577	0.346743	0.323037	0.299307	0.322436	0.474531	0.533235	0.370178
diff_13092M_radius.	0.504371	0.282713	0.206546	0.27587	0.250208	0.231721	0.051953	0.06186	0.134258	0.145897	0.442232	0.664027	0.79812	0.621712	0.334908	0.129511	0.05509	0.108538	0.032567	0.05201	0.147736	0.264959	0.376633	0.43345	0.495915	0.380587	0.381719	0.302637	0.406974	0.745403	0.734598	0.420404	0.057708	0.433251	0.605528	0.569977
diff_13096M_radius.	0.591389	0.756599	0.937489	0.947664	0.724986	0.611921	0.391608	0.010401	0.226749	0.453272	0.688095	0.949445	1.31993	0.914494	0.601345	0.251716	0.130135	0.035244	0.148959	0.323795	0.493833	0.723854	0.71802	0.674217	0.586031	0.219501	0.019593	0.191988	0.159328	0.133308	0.295823	0.40396	0.498412	0.464178	0.459759	0.433373
diff_13099F_radius.	0.455072	0.360003	0.266501	0.218467	0.35006	0.617668	0.710006	0.679367	0.582243	0.404134	0.243126	0.187401	0.232918	0.245138	0.275039	0.227124	0.210048	0.088917	0.165136	0.275796	0.311855	0.202141	0.088682	0.059859	0.139678	0.048339	0.041643	0.23488	0.417079	0.490374	0.475456	0.321182	0.131658	0.187065	0.362781	0.47194
diff_13109F_radius.	0.378258	0.247588	0.158396	0.148644	0.122239	0.164336	0.19411	0.133611	0.172544	0.262323	0.427209	0.52921	0.473184	0.241559	0.36109	0.193509	0.49118	0.86047	0.88218	0.732658	0.536343	0.445946	0.446139	0.477332	0.435065	0.428726	0.273715	0.104596	0.114694	0.19816	0.141061	0.123868	0.361932	0.673551	0.801143	0.580817
diff_13116M_radius.	0.389596	0.18217	0.208562	0.230107	0.305361	0.196744	0.079151	0.057592	0.291572	0.65003	0.89862	1.11422	1.04576	0.728186	0.443232	0.128741	0.290938	0.591103	0.824344	0.84663	1.06532	1.10329	1.03154	1.00063	0.958062	0.803561	0.893963	0.652519	0.522317	0.371946	0.143539	0.215315	0.168868	0.200854	0.42059	0.35904
diff_13118M_radius.	0.210491	0.25485	0.279357	0.225017	0.159509	0.01285	0.298517	0.203418	0.182967	0.099743	0.096391	0.130781	0.027926	0.038151	0.070432	0.020034	0.157677	0.20635	0.194309	0.130705	0.093841	0.029597	0.119528	0.137856	0.097471	0.052381	0.024649	0.054131	0.056	0.098163	0.091111	0.123221	0.025097	0.149767	0.020308	0.193635
diff_13119F_radius.	0.034911	0.191291	0.143692	0.165951	0.261043	0.312237	0.350146	0.301674	0.337437	0.356861	0.445179	0.628207	0.785202	0.778601	0.655027	0.593846	0.545374	0.434284	0.273009	0.293071	0.256799	0.194891	0.186634	0.218219	0.184729	0.086888	0.133361	0.139926	0.247577	0.371326	0.488149	0.612246	0.692978	0.687872	0.496243	0.283034
diff_13121M_radius.	0.614243	0.274143	0.032213	0.15845	0.229811	0.066826	0.042232	0.235268	0.24729	0.346087	0.157497	0.115607	0.335238	0.431818	0.388812	0.230337	0.139266	0.061483	0.153414	0.12466	0.032257	0.077595	0.017918	0.197243	0.183294	0.372562	0.514362	0.688646	0.796114	0.717418	0.63766	0.541865	0.456151	0.574581	0.731182	0.697098
diff_13122M_radius.	0.463566	0.39689	0.32958	0.252794	0.200519	0.218915	0.193268	0.251057	0.210894	0.14272	0.120145	0.22855	0.394779	0.398379	0.519114	0.468138	0.35905	0.352628	0.17068	0.053579	0.145644	0.486969	0.631031	0.555839	0.535324	0.291573	0.169709	0.126843	0.028261	0.059641	0.160626	0.393511	0.43873	0.559149	0.562041	0.530779
diff_13124F_radius.	0.069944	0.160939	0.089436	0.083986	0.090966	0.098295	0.123505	0.196978	0.171027	0.171892	0.167148	0.044624	0.106983	0.354558	0.341409	0.396509	0.157466	0.077904	0.159647	0.199204	0.172686	0.204647	0.122953	0.057066	0.018025	0.227244	0.214002	0.227629	0.305538	0.293614	0.260286	0.223181	0.30515	0.340041	0.310644	0.262606
diff_13125F_radius.	0.824085	0.701194	0.536167	0.246337	0.137203	0.136741	0.095578	0.056469	0.032186	0.041336	0.050407	0.172746	0.30863	0.298813	0.504534	0.222052	0.110216	0.177605	0.149788	0.149555	0.035693	0.15443	0.41367	0.43768	0.494528	0.226417	0.11083	0.18646	0.338652	0.300257	0.404576	0.531969	0.525712	0.502635	0.609338	0.661561
diff_13126F_radius.	0.07947	0.035277	0.176755	0.245983	0.468052	0.341613	0.290539	0.106793	0.413306	0.649742	0.83414	0.971425	1.00635	0.914598	0.751026	0.706445	0.302183	0.380332	0.1353	0.030099	0.188667	0.130481	0.301612	0.475122	0.557332	0.445553	0.201696	0.136797	0.201086	0.242578	0.106544	0.083375	0.093023	0.13569	0.149372	0.190814
diff_13129M_radius.	0.327333	0.36894	0.202652	0.265729	0.115166	0.091072	0.101595	0.117976	0.168798	0.062583	0.163167	0.263348	0.46686	0.467478	0.794448	0.795321	0.665165	0.561296	0.312666	0.26413	0.152073	0.144948	0.081564	0.173265	0.171175	0.1948	0.218017	0.159839	0.150093	0.085711	0.21922	0.129196	0.125423	0.237536	0.196559	0.359056
diff_13130F_radius.	0.280404	0.33676	0.342343	0.342964	0.255632	0.275649	0.172608	0.173723	0.192203	0.287086	0.345867	0.586578	0.637688	0.652906	0.515958	0.526842	0.426469	0.18845	0.234335	0.183572	0.240284	0.195983	0.209118	0.101253	0.06204	0.159454	0.210636	0.281572	0.102273	0.016861	0.113933	0.111249	0.15449	0.029951	0.115175	0.229071
diff_13131F_radius.	0.104365	0.125833	0.228481	0.20696	0.151886	0.202006	0.216823	0.196002	0.213082	0.26326	0.278132	0.251599	0.215025	0.236987	0.147459	0.156087	0.193833	0.200906	0.291499	0.139727	0.209864	0.146722	0.043409	0.057209	0.055284	0.180544	0.167731	0.079196	0.251962	0.255088	0.376778	0.383499	0.384391	0.430889	0.269737	0.159547
diff_13132F_radius.	0.224229	0.283154	0.33167	0.442039	0.477996	0.405298	0.31751	0.185169	0.117548	0.062789	0.19142	0.03932	0.101463	0.167734	0.15305	0.09216	0.108377	0.071782	0.085106	0.033894	0.074767	0.153185	0.238207	0.167358	0.131999	0.065432	0.074379	0.042375	0.047199	0.035372	0.074867	0.070355	0.065454	0.098146	0.056496	0.083501
diff_13134M_radius.	0.652349	0.475049	0.391746	0.280711	0.143388	0.079324	0.140396	0.079857	0.103372	0.316634	0.519346	0.789331	1.2918	1.88083	2.54993	2.75258	2.71449	2.76911	2.20352	1.62332	1.17453	0.904174	0.639719	0.521606	0.463743	0.250101	0.10574	0.551073	0.904997	1.06283	1.23919	1.27747	1.2788	1.31874	1.1424	0.808684
diff_13135F_radius.	0.564954	0.540363	0.48541	0.404093	0.272106	0.252972	0.463464	0.746708	1.07809	1.36299	1.58994	1.65718	1.50442	1.16624	1.0154	1.0465	1.15127	1.33547	1.37095	1.22625	1.00969	0.724368	0.406749	0.21426	0.014943	0.060173	0.16021	0.350659	0.321747	0.114514	0.122814	0.247797	0.159773	0.158695	0.473432	0.621005
diff_13136M_radius.	0.167783	0.02143	0.103069	0.03234	0.165041	0.162047	0.182816	0.31115	0.206999	0.375554	0.336484	0.303957	0.223033	0.205347	0.192742	0.149876	0.224749	0.204836	0.167541	0.131956	0.173938	0.232229	0.302669	0.29989	0.318517	0.257143	0.215434	0.107529	0.139495	0.097403	0.082994	0.092855	0.041183	0.138087	0.190471	0.205375
diff_13137M_radius.	0.086288	0.09861	0.084384	0.248845	0.418938	0.66069	0.696941	0.658103	0.567215	0.446548	0.419679	0.46316	0.57971	0.743377	0.767994	0.572741	0.252394	0.088715	0.102739	0.136219	0.098206	0.054575	0.028563	0.060199	0.050809	0.081018	0.079333	0.163671	0.187433	0.095869	0.210246	0.536321	0.648235	0.482872	0.31543	0.177242
diff_13140M_radius.	0.059773	0.106998	0.230311	0.42836	0.557597	0.552846	0.386923	0.147584	0.05933	0.076453	0.062375	0.047236	0.017019	0.19627	0.389299	0.268464	0.04219	0.114793	0.115655	0.039383	0.304948	0.640043	0.951725	1.12942	1.07794	0.83868	0.601632	0.410649	0.223143	0.040958	0.013893	0.187389	0.447558	0.471355	0.21776	0.171886
diff_13141M_radius.	0.0296	0.165987	0.169443	0.229738	0.481026	0.534555	0.441382	0.243889	0.13079	0.212348	0.183768	0.286673	0.622945	0.763212	0.458498	0.158139	0.33793	0.162122	0.548519	0.627866	0.414211	0.269021	0.42111	0.428641	0.470724	0.398158	0.384038	0.485462	0.670988	0.846004	0.588584	0.020569	0.355811	0.679468	0.565161	0.288229
diff_13142M_radius.	0.194466	0.091631	0.209668	0.226219	0.27051	0.355083	0.440035	0.372184	0.174714	0.071935	0.214456	0.073201	0.29246	0.229161	0.242365	0.365186	0.241655	0.056379	0.105238	0.042375	0.059217	0.019423	0.066266	0.174	0.00919	0.120615	0.324916	0.746851	0.791361	0.560898	0.30709	0.126717	0.421853	0.321326	0.085788	0.188026
diff_13144M_radius.	0.173029	0.411972	0.61616	0.685875	0.667894	0.587348	0.463726	0.258547	0.137736	0.224012	0.382414	0.54556	0.582311	0.255962	0.336582	0.737046	0.906533	0.922687	0.63741	0.287452	0.025492	0.056612	0.033937	0.157875	0.085173	0.124092	0.029388	0.246531	0.458188	0.725047	0.725502	0.430072	0.296927	0.183304	0.074314	0.017276
diff_13146F_radius.	0.23209	0.169176	0.275775	0.355522	0.316374	0.214751	0.121346	0.429054	0.61012	0.702833	0.670176	0.548517	0.290122	0.129688	0.240794	0.454461	0.702588	1.01839	1.15025	0.973268	0.508093	0.184548	0.067877	0.078666	0.180146	0.249091	0.223763	0.119644	0.181581	0.546766	0.761025	0.869878	0.872869	0.81823	0.646162	0.449617
diff_13147F_radius.	0.081152	0.110512	0.255103	0.317719	0.321686	0.303386	0.186574	0.096348	0.066591	0.096495	0.19415	0.283959	0.331565	0.330091	0.219958	0.17119	0.602637	0.820149	0.793055	0.642746	0.567405	0.515073	0.447852	0.384715	0.316825	0.271394	0.194809	0.102164	0.127241	0.297	0.531307	0.814338	0.729057	0.470409	0.285633	0.058042
diff_13147M_radius.	0.300814	0.077665	0.07424	0.083704	0.224993	0.317919	0.335548	0.326251	0.25332	0.114711	0.101405	0.104053	0.1844	0.276621	0.355221	0.33199	0.322872	0.154272	0.560305	0.826189	0.811809	0.68325	0.576649	0.518884	0.454503	0.383922	0.329933	0.319459	0.192036	0.091203	0.122937	0.276743	0.495922	0.749386	0.756502	0.528327
diff_13148M_radius.	0.177582	0.183048	0.14271	0.06471	0.119204	0.095452	0.155089	0.231616	0.227372	0.213571	0.194429	0.16301	0.149244	0.228824	0.236769	0.045109	0.246908	0.412523	0.385585	0.403058	0.551414	0.81144	0.838689	0.743154	0.62847	0.555169	0.522637	0.531816	0.564121	0.567718	0.486437	0.410033	0.467512	0.360035	0.265908	0.170769
diff_13155F_radius.	0.176686	0.07713	0.122317	0.256201	0.276721	0.137928	0.063054	0.090722	0.198277	0.240049	0.227465	0.178069	0.216171	0.726933	0.828922	0.611679	0.504143	0.271975	0.095906	0.074057	0.155053	0.112956	0.119427	0.025376	0.181685	0.290207	0.304129	0.244088	0.19256	0.211374	0.154774	0.161364	0.26651	0.320185	0.220722	0.150208
diff_13156M_radius.	0.772946	0.85184	0.765673	0.607527	0.439256	0.317308	0.191168	0.155924	0.184174	0.203225	0.289504	0.550838	0.761217	0.662145	0.532982	0.3979	0.284758	0.191843	0.290466	0.571446	0.841287	1.03322	1.09742	0.98433	0.698727	0.369769	0.142259	0.070987	0.117982	0.285468	0.520511	0.559027	0.485752	0.434329	0.463269	0.602344
diff_13158M_radius.	0.821413	0.870417	0.913191	0.813587	0.712573	0.682799	0.704582	0.704244	0.689562	0.666401	0.701989	0.743526	0.743519	0.695096	0.651016	0.540946	0.300384	0.066604	0.043446	0.186942	0.237317	0.393029	0.347245	0.274366	0.321072	0.166682	0.165109	0.24955	0.242607	0.375807	0.403182	0.525235	0.586431	0.57605	0.512374	0.685508
diff_13160M_radius.	0.162917	0.300729	0.479374	0.562003	0.644376	0.691186	0.697152	0.525043	0.270471	0.131765	0.15714	0.179456	0.138066	0.218915	0.406902	0.355427	0.095711	0.201266	0.221951	0.169085	0.097683	0.069203	0.088474	0.082593	0.087169	0.044578	0.132722	0.119733	0.140974	0.424721	0.547261	0.560484	0.542946	0.424534	0.279318	0.177864
diff_13162M_radius.	0.182916	0.085426	0.076815	0.14126	0.195824	0.259849	0.265554	0.237021	0.08436	0.148323	0.361165	0.47626	0.412391	0.241626	0.113718	0.058957	0.099424	0.41104	0.565388	0.570509	0.444776	0.259552	0.223394	0.161916	0.211564	0.217056	0.219192	0.351132	0.527839	0.445659	0.096266	0.32618	0.411776	0.334314	0.129603	0.106024
diff_13165M_radius.	0.25491	0.708425	0.63634	0.454847	0.119948	0.492266	0.590556	0.446081	0.15438	0.181524	0.477736	0.746669	0.859746	0.758994	0.750589	0.726771	0.41714	0.303802	0.860904	1.44628	1.5069	1.40482	0.931095	0.422276	0.277036	0.115937	0.045549	0.014016	0.103519	0.16259	0.137179	0.073435	0.578089	1.08229	1.25698	0.892886
diff_13166M_radius.	0.28761	0.277889	0.271457	0.238652	0.26363	0.199151	0.149088	0.094293	0.202325	0.366919	0.131823	0.099448	0.269566	0.412223	0.468954	0.42441	0.408478	0.449787	0.354035	0.219243	0.138183	0.070027	0.054032	0.135435	0.234333	0.24767	0.284439	0.191805	0.074312	0.076902	0.016144	0.061684	0.147661	0.213756	0.321352	0.337808
diff_13169M_radius.	0.012619	0.017248	0.07845	0.198435	0.182528	0.083896	0.071758	0.079596	0.157918	0.085246	0.126431	0.294425	0.329112	0.285678	0.156098	0.253557	0.026765	0.198854	0.317899	0.494977	0.606323	0.857998	0.851258	0.768381	0.632097	0.522596	0.510902	0.651312	0.738934	0.464635	0.205272	0.256617	0.428173	0.390762	0.199044	0.067445
diff_001F_radius.	0.409243	0.343766	0.263204	0.136033	0.069222	0.070051	0.035015	0.087594	0.170257	0.368339	0.441559	0.264437	0.122104	0.08336	0.056719	0.119627	0.192774	0.215908	0.231578	0.413497	0.346856	0.265792	0.126706	0.130091	0.092511	0.051436	0.080175	0.162119	0.218468	0.244118	0.148233	0.049887	0.123493	0.255895	0.424186	0.487675
diff_002F_radius.	0.622781	0.721781	0.789657	0.873638	0.97931	1.01493	1.05302	1.04476	1.17857	1.24534	0.975767	0.6679	0.372691	0.120059	0.054214	0.004342	0.12885	0.340149	0.629868	0.741997	0.791193	0.690094	0.658247	0.406706	0.195751	0.073236	0.114585	0.170969	0.332707	0.526386	0.530704	0.538119	0.273234	0.170109	0.361841	0.53992
diff_002M_radius.	0.115833	0.098117	0.053312	0.174098	0.239708	0.212101	0.195505	0.057372	0.041773	0.143911	0.340127	0.734809	0.775046	0.590191	0.393165	0.185228	0.053142	0.066031	0.051917	0.130256	0.039321	0.227348	0.486628	0.614201	0.676103	0.611881	0.160347	0.34915	0.693908	0.743002	0.507462	0.34162	0.213165	0.121565	0.069755	0.119089
diff_003F_radius.	0.082261	0.033878	0.090236	0.093119	0.077867	0.046266	0.124349	0.372539	0.204166	0.048534	0.125689	0.075792	0.071406	0.107082	0.19084	0.249948	0.168081	0.173566	0.152179	0.158978	0.223757	0.366684	0.376832	0.272587	0.11236	0.039429	0.051969	0.144616	0.104864	0.102236	0.010896	0.055526	0.108508	0.226249	0.078565	0.051693
diff_003M_radius.	2.27812	1.90774	1.54601	1.24531	1.23241	1.61208	2.04132	2.23263	2.06314	1.86783	1.50237	1.11589	0.771667	0.340505	0.146258	0.216418	0.053813	0.010909	0.093121	0.212697	0.373824	0.451113	0.334314	0.091323	0.292975	0.280603	0.136307	0.822524	1.32381	1.48354	1.91896	2.53908	2.82169	2.87349	2.73512	2.55123
diff_004F_radius.	0.086019	0.07653	0.048175	0.110338	0.047451	0.053114	0.129246	0.302906	0.327655	0.288843	0.165836	0.112455	0.043516	0.056722	0.063925	0.050685	0.051499	0.076515	0.114794	0.149894	0.44214	0.477444	0.539762	0.327556	0.138185	0.139743	0.226081	0.266774	0.210917	0.195106	0.139723	0.141896	0.16326	0.164705	0.128176	0.12319
diff_006M_radius.	0.176477	0.256865	0.140735	0.073501	0.169299	0.361814	0.291389	0.085843	0.160123	0.228654	0.272122	0.289462	0.298089	0.180886	0.074712	0.096001	0.201779	0.293232	0.4305	0.472539	0.39846	0.287188	0.149947	0.060867	0.1419	0.265758	0.318186	0.233437	0.243118	0.328932	0.233686	0.135751	0.110439	0.263612	0.135608	0.054919
diff_007F_radius.	0.290291	0.234687	0.236213	0.260906	0.397539	0.407829	0.481133	0.629442	0.700047	0.456213	0.03419	0.152923	0.169078	0.163605	0.04555	0.07711	0.240192	0.293189	0.293837	0.216083	0.133834	0.180377	0.289978	0.540429	0.7615	0.961543	1.14195	1.16725	1.08335	0.865484	0.707915	0.623994	0.484055	0.375144	0.330186	0.311522
diff_008M_radius.	0.070506	0.170187	0.417625	0.548342	0.423559	0.077667	0.514868	0.647832	0.708293	0.629554	0.723962	0.615764	0.069262	0.29486	0.440455	0.623967	0.80145	0.913459	1.10973	1.22635	1.43555	1.14862	0.65316	0.432605	0.381262	0.506582	0.753047	0.6356	0.378062	0.138218	0.01654	0.145698	0.259361	0.236119	0.173252	0.090769
diff_009M_radius.	0.507747	0.603686	0.669476	0.679611	0.585129	0.387286	0.226284	0.038069	0.210797	0.349798	0.372444	0.531784	0.896928	1.09586	1.20609	1.11491	0.997059	0.926846	0.895266	0.813249	0.694609	0.523703	0.332935	0.11127	0.06857	0.148654	0.221177	0.274227	0.317284	0.458825	0.67855	0.604461	0.534978	0.507055	0.543588	0.504721
diff_010M_radius.	0.066071	0.362862	0.600872	0.735534	0.477794	0.361954	0.27414	0.205726	0.054644	0.055032	0.147416	0.182289	0.217987	0.191395	0.106612	0.015214	0.060376	0.180053	0.253993	0.351683	0.510172	0.502461	0.50046	0.554322	0.587592	0.494771	0.520391	0.4904	0.372395	0.10862	0.201741	0.258689	0.068105	0.259708	0.29754	0.186446
diff_011F_radius.	0.408827	0.186902	0.13498	0.057234	0.169854	0.25439	0.417285	0.552673	0.631472	0.445962	0.238643	0.125645	0.22214	0.248887	0.300041	0.230393	0.112289	0.043436	0.049569	0.05656	0.1761	0.329612	0.559993	0.813938	1.16352	1.21724	1.08897	0.909218	0.8079	0.833023	0.974118	1.13092	1.06082	1.00119	0.85122	0.62795
diff_011M_radius.	0.83705	0.573847	0.320863	0.193998	0.183152	0.339834	0.587469	0.879594	0.862573	0.55386	0.255566	0.0606	0.291958	0.697451	0.81889	0.986097	1.15814	1.29205	1.45378	1.58016	1.75907	1.91122	1.71701	1.4399	1.35741	1.17412	0.767637	0.351459	0.053226	0.368949	0.557008	0.495143	0.539247	0.789806	0.905573	0.957024
diff_012M_radius.	0.555673	0.547662	0.239286	0.159622	0.497342	0.645252	0.645319	0.455265	0.16273	0.134924	0.457411	0.464137	0.34462	0.114302	0.150916	0.402005	0.35114	0.221043	0.017809	0.193589	0.252212	0.145959	0.032342	0.040861	0.065198	0.06872	0.324047	0.700472	1.03858	1.19229	1.07738	0.900109	0.696077	0.582222	0.480901	0.434946
diff_013M_radius.	0.416888	0.421387	0.372412	0.367791	0.22838	0.120623	0.057152	0.203862	0.303643	0.206951	0.00164	0.223642	0.270531	0.252732	0.315193	0.356757	0.401692	0.437269	0.424366	0.37111	0.216473	0.153517	0.431154	0.646328	0.76935	0.844927	0.846376	0.765862	0.487458	0.114304	0.220922	0.537233	0.667114	0.717791	0.590227	0.497757
diff_014M_radius.	0.305926	0.525069	0.62096	0.75903	0.824949	0.916706	0.883599	0.734758	0.465314	0.150789	0.068043	0.108386	0.060387	0.039188	0.072063	0.183695	0.326402	0.354244	0.351985	0.313245	0.14899	0.154471	0.414056	0.600109	0.731533	0.675182	0.555087	0.389654	0.252844	0.216746	0.109831	0.087066	0.034014	0.151291	0.138585	0.193346
diff_015F_radius.	0.139003	0.365239	0.61466	0.889896	1.05752	1.4295	1.84975	1.88824	1.7777	1.19964	0.714114	0.425948	0.197372	0.057951	0.114018	0.269565	0.527814	0.738196	0.837053	0.806684	0.659665	0.493838	0.503617	0.515413	0.568376	0.616453	0.616716	0.383809	0.217642	0.074683	0.070277	0.137723	0.172907	0.173092	0.108325	0.134324
diff_015M_radius.	0.10095	0.153807	0.223837	0.26965	0.339673	0.443129	0.547902	0.638936	0.745422	0.695762	0.404803	0.009293	0.183933	0.155687	0.200742	0.213221	0.206719	0.169895	0.158871	0.070096	0.068942	0.155908	0.205495	0.13379	0.360657	0.38353	0.364099	0.322993	0.248117	0.181356	0.189131	0.205232	0.1671	0.103029	0.06052	0.093624
diff_016F_radius.	0.36203	0.378495	0.461542	0.486231	0.545238	0.604392	0.559937	0.566292	0.668348	0.942442	1.29564	1.09473	0.14676	0.27752	0.398958	0.403476	0.229616	0.112352	0.049045	0.166616	0.364585	0.444683	0.563037	0.541528	0.492239	0.433193	0.399977	0.535069	0.813534	0.72149	0.535864	0.481958	0.438087	0.347375	0.337763	0.304241
diff_017F_radius.	0.593115	0.376469	0.240423	0.043623	0.056393	0.200127	0.175654	0.157623	0.201783	0.111838	0.141201	0.094613	0.0007	0.26237	0.519657	0.52093	0.51301	0.51084	0.356752	0.207553	0.085934	0.042697	0.202159	0.260445	0.238993	0.105617	0.148534	0.415805	0.700852	0.936571	1.05804	1.0739	1.06863	0.934783	0.824961	0.711276
diff_017M_radius.	0.080423	0.058275	0.20612	0.114119	0.028884	0.119713	0.277907	0.293012	0.071167	0.686111	0.610361	0.361707	0.167724	0.017645	0.161911	0.224828	0.227644	0.240709	0.214232	0.147448	0.02142	0.071363	0.084705	0.156208	0.224499	0.332337	0.215019	0.101437	0.124423	0.303312	0.447854	0.377944	0.342639	0.327766	0.317354	0.265905
diff_018F_radius.	0.518633	0.6585	0.711708	0.658792	0.655736	0.513507	0.375571	0.200371	0.025799	0.152558	0.335477	0.455195	0.604424	0.556321	0.543951	0.519954	0.46593	0.378889	0.281023	0.179367	0.047924	0.146044	0.196889	0.061611	0.105977	0.298621	0.326559	0.331249	0.198592	0.072925	0.058772	0.183583	0.277036	0.263961	0.367617	0.470014
diff_018M_radius.	0.069099	0.097245	0.139017	0.157647	0.256677	0.309675	0.295228	0.243251	0.255968	0.361349	0.831811	0.296619	0.075151	0.118965	0.040761	0.082098	0.128749	0.103039	0.042371	0.218727	0.325711	0.468582	0.493729	0.645745	0.751128	0.804653	0.859086	0.951016	1.0151	0.739027	0.442588	0.217869	0.163537	0.383003	0.328786	0.147813
diff_019F_radius.	1.44219	1.366	1.22073	1.11389	0.993674	0.870522	0.85896	0.839044	0.698082	0.538109	0.227983	0.252443	0.745018	1.00507	0.885169	0.779846	0.774972	0.717957	0.772946	0.873598	0.893589	0.943733	0.850332	0.634049	0.527014	0.407259	0.261732	0.111061	0.166951	0.512176	0.895923	1.33883	1.57223	1.58305	1.54841	1.48543
diff_019M_radius.	0.181461	0.036771	0.153782	0.160083	0.20308	0.150672	0.139064	0.207326	0.250156	0.340944	0.371187	0.158383	0.138925	0.279758	0.482691	0.600109	0.731554	0.742421	0.729613	0.701599	0.670984	0.60324	0.64457	0.63544	0.62546	0.516935	0.335565	0.134192	0.023519	0.01256	0.058734	0.02127	0.0413	0.076569	0.186301	0.187836
diff_020F_radius.	0.588662	0.5629	0.512551	0.417085	0.230894	0.098992	0.067498	0.049358	0.134507	0.289128	0.404909	0.460641	0.328863	0.12025	0.152045	0.414939	0.568968	0.715001	0.769922	0.792108	0.750434	0.691091	0.715564	0.83152	0.858941	0.801094	0.770283	0.61549	0.614577	0.61766	0.727793	0.842734	0.886421	0.869812	0.842609	0.6917
diff_020M_radius.	0.203434	0.124046	0.103983	0.191504	0.229777	0.070629	0.045258	0.040022	0.032098	0.182127	0.263554	0.145659	0.110321	0.21008	0.229687	0.22399	0.206873	0.237322	0.273576	0.340783	0.495507	0.766288	1.04977	1.25571	1.28173	1.28365	1.12706	1.01985	1.01517	0.976543	1.00568	0.95721	0.877374	0.676103	0.530988	0.335702
diff_021F_radius.	0.367168	0.395509	0.309061	0.24885	0.183042	0.156902	0.01391	0.130677	0.232957	0.345659	0.616562	0.800003	0.940737	0.955043	0.932819	0.684883	0.48773	0.139549	0.162138	0.447456	0.518031	0.553955	0.508624	0.498333	0.48013	0.545597	0.389393	0.229534	0.137083	0.048828	0.031694	0.164105	0.172031	0.300176	0.260936	0.334414
diff_021M_radius.	0.307333	0.490694	0.607222	0.751346	0.879797	0.946792	1.13177	1.19881	1.24804	1.18046	1.09584	0.851642	0.61834	0.48157	0.337935	0.091934	0.024754	0.116028	0.046503	0.216826	0.359346	0.460909	0.498109	0.359954	0.369886	0.287985	0.329743	0.324988	0.356911	0.296138	0.144747	0.146363	0.297894	0.344978	0.226896	0.066112
diff_022F_radius.	0.325977	0.224328	0.240717	0.213415	0.283187	0.360115	0.49895	0.677864	0.890276	0.686539	0.160468	0.206921	0.286842	0.363439	0.312261	0.212535	0.114415	0.072426	0.041014	0.032787	0.054624	0.040369	0.369972	0.537801	0.484622	0.216157	0.307201	0.335668	0.549205	0.57597	0.537889	0.454664	0.214475	0.008231	0.21836	0.330753
diff_022M_radius.	1.10257	0.976637	0.81866	0.56299	0.219791	0.10131	0.392768	0.462531	0.487252	0.610684	0.863632	0.819757	0.995661	1.06339	1.17471	1.23751	1.25585	1.3081	1.34268	1.39503	1.46066	1.49161	1.50794	1.4755	1.46302	1.47702	1.43054	1.12794	0.809927	0.115579	0.73781	1.22091	1.45458	1.53881	1.4265	1.30473
diff_023F_radius.	0.203182	0.120104	0.043487	0.02874	0.049654	0.118035	0.284366	0.608534	0.872262	0.795712	0.453281	0.071134	0.201899	0.298316	0.33772	0.3449	0.303325	0.258633	0.17927	0.094526	0.060894	0.037342	0.165392	0.268346	0.490222	0.704701	0.775429	0.639311	0.446612	0.18281	0.076405	0.298232	0.400439	0.412198	0.433675	0.332503
diff_023M_radius.	0.304401	0.240854	0.171475	0.076584	0.088041	0.14821	0.19629	0.243792	0.238709	0.212082	0.201154	0.145177	0.055002	0.043564	0.172641	0.242059	0.232855	0.250441	0.24002	0.281069	0.342435	0.50064	0.594011	0.699274	0.753672	0.733848	0.65576	0.645732	0.68983	0.753166	1.00344	1.13099	0.924389	0.595198	0.366341	0.313341
diff_024F_radius.	0.323182	0.375241	0.456815	0.506043	0.655692	0.953072	1.24459	1.27859	1.20109	1.03761	0.767646	0.432093	0.1878	0.095733	0.363319	0.694163	0.861766	0.781189	0.620163	0.536422	0.51708	0.546431	0.592625	0.620009	0.611328	0.549305	0.456796	0.422099	0.477696	0.602888	0.552558	0.426663	0.180097	0.041956	0.257479	0.2481
diff_024M_radius.	0.333835	0.434202	0.56087	0.574654	0.599277	0.60963	0.66574	0.864067	1.16918	0.82194	0.572261	0.452959	0.235404	0.116134	0.172076	0.246429	0.302454	0.478126	0.720249	0.994068	1.06403	1.07433	0.979187	0.755744	0.513264	0.204927	0.038071	0.100462	0.281726	0.430532	0.550779	0.619592	0.56437	0.497628	0.354488	0.26577
diff_025F_radius.	0.328682	0.341541	0.349514	0.336345	0.273834	0.226361	0.007871	0.319004	0.66664	0.911569	1.0588	0.960946	0.721544	0.601043	0.555714	0.54998	0.471352	0.227548	0.032637	0.227109	0.227067	0.053374	0.122098	0.302326	0.489155	0.632102	0.78421	0.889537	0.980234	1.00431	0.985679	0.818331	0.475365	0.135966	0.085114	0.210771
diff_025M_radius.	0.681308	0.563732	0.504389	0.544816	0.613304	0.729587	0.812688	0.787573	0.958337	0.970139	1.02374	0.890936	0.675992	0.19815	0.178154	0.380042	0.47308	0.551498	0.514301	0.57378	0.565697	0.636728	0.702297	0.780373	0.905625	0.910581	0.834299	0.629292	0.481244	0.127378	0.309252	0.642952	0.901457	1.21924	1.14499	0.917291
diff_026F_radius.	0.353717	0.367972	0.335539	0.319042	0.347158	0.337661	0.461728	0.557098	0.553056	0.307147	0.095365	0.248886	0.207925	0.200964	0.157842	0.075687	0.052865	0.082421	0.109198	0.177223	0.155424	0.182162	0.093344	0.041691	0.104072	0.169351	0.10941	0.102409	0.099059	0.17454	0.270768	0.102715	0.095586	0.224345	0.320807	0.384756
diff_026M_radius.	1.75997	1.75274	1.61449	1.46047	1.35367	1.18767	1.02797	0.747357	0.187188	0.645893	0.859627	0.825432	0.666595	0.573649	0.598672	0.721682	0.875494	1.09742	1.20556	1.27936	1.23087	1.17679	1.09597	1.07999	0.888597	0.719164	0.517387	0.353185	0.028324	0.455548	0.968549	1.33651	1.65537	1.72043	1.7635	1.86674
diff_027M_radius.	0.076775	0.207959	0.319192	0.436745	0.276621	0.290288	0.223187	0.063045	0.097543	0.322301	0.527622	0.656767	0.826004	0.984547	1.11105	1.22395	1.2418	1.23899	1.13967	0.844543	0.394749	0.067829	0.261144	0.393248	0.648291	0.86405	1.06869	1.34388	1.49449	1.25124	0.816539	0.273871	0.132678	0.323791	0.236055	0.082454
diff_029F_radius.	0.163373	0.112554	0.044489	0.213129	0.380093	0.444742	0.54929	0.562945	0.611879	0.436553	0.04649	0.410804	0.627399	0.446579	0.352179	0.305685	0.274794	0.228297	0.164505	0.01588	0.222704	0.498374	0.800693	0.909448	1.00605	1.02672	0.984058	0.8449	0.653245	0.45765	0.19801	0.052084	0.175171	0.256061	0.21076	0.18986
diff_029M_radius.	0.566809	0.773026	0.931568	1.00641	0.964153	0.875103	0.648686	0.485269	0.265894	0.068387	0.285754	0.462299	0.561351	0.574495	0.617296	0.548432	0.438251	0.379186	0.323962	0.165191	0.12727	0.199164	0.330464	0.597216	0.900075	1.18767	1.46615	1.54564	1.56958	1.42325	1.19237	0.782123	0.354471	0.025112	0.303051	0.440918
diff_030F_radius.	0.176992	0.041164	0.127369	0.477165	0.630764	0.691969	0.569267	0.437028	0.386801	0.333295	0.097053	0.074576	0.086525	0.095411	0.094345	0.03227	0.104751	0.121696	0.174483	0.084663	0.192232	0.439547	0.600198	0.671539	0.688598	0.795857	1.05321	1.33592	1.32551	1.18818	1.02416	0.858036	0.609304	0.507513	0.375699	0.254221
diff_030M_radius.	0.15973	0.101257	0.080696	0.055513	0.187037	0.200831	0.214328	0.343755	0.485956	0.582634	0.555979	0.44999	0.311102	0.348169	0.305742	0.338199	0.385391	0.490438	0.515144	0.493362	0.248938	0.031494	0.219404	0.101108	0.159898	0.03709	0.168386	0.290316	0.484111	0.547113	0.615529	0.547656	0.51882	0.423108	0.385057	0.290292
diff_031F_radius.	0.54909	0.630874	0.644739	0.669405	0.688479	0.682326	0.624085	0.542134	0.546369	0.448522	0.13125	0.295971	0.400158	0.471577	0.529171	0.565187	0.609784	0.544177	0.329761	0.14834	0.04504	0.168699	0.208148	0.283664	0.238552	0.270821	0.349954	0.377786	0.344898	0.326295	0.027026	0.069142	0.291714	0.441773	0.473779	0.576285
diff_031M_radius.	1.01358	0.87561	0.748682	0.612997	0.614597	0.629526	0.695253	0.72622	0.55378	0.230877	0.11164	0.229047	0.050328	0.429382	0.601533	0.471182	0.356171	0.182891	0.28463	0.069124	0.342742	0.563288	0.669472	0.61841	0.579174	0.470977	0.405555	0.384224	0.409278	0.322903	0.206455	0.124558	0.237593	0.484571	0.730616	0.902275
diff_033F_radius.	0.8997	0.885257	0.83517	0.66133	0.474394	0.232685	0.01773	0.101737	0.305057	0.422764	0.645463	0.919139	0.991095	1.04461	1.05208	1.07287	0.997556	0.943135	0.930543	0.930154	0.975511	1.02161	1.05045	1.04339	1.01018	0.93641	0.74107	0.465624	0.078486	0.209081	0.466187	0.571564	0.717649	0.755621	0.874381	0.944922
diff_034F_radius.	0.401111	0.377078	0.461376	0.506119	0.558585	0.831635	0.93682	1.14429	1.10993	1.17501	1.05775	0.978968	0.847797	0.795833	0.84374	0.818909	0.816198	0.814181	0.769695	0.647931	0.658639	0.586156	0.541048	0.454672	0.460668	0.38798	0.206456	0.063775	0.136242	0.041845	0.087323	0.249248	0.354381	0.476996	0.460668	0.478903
diff_034M_radius.	0.411292	0.307945	0.186764	0.104202	0.06611	0.162567	0.374185	0.466775	0.643735	0.744382	0.629393	0.349138	0.12008	0.177836	0.226405	0.142524	0.173745	0.205668	0.296493	0.354477	0.516279	0.677009	0.728425	0.403042	0.061575	0.2261	0.294322	0.235702	0.34364	0.389422	0.42581	0.42875	0.478283	0.488362	0.401118	0.374235
diff_035F_radius.	0.238988	0.149184	0.078277	0.124134	0.306043	0.413389	0.433041	0.438396	0.24219	0.155373	0.187806	0.285359	0.385729	0.428514	0.299288	0.148266	0.118459	0.163476	0.199463	0.278542	0.2568	0.308372	0.430191	0.575301	0.689105	0.693158	0.683465	0.661189	0.563304	0.436934	0.328931	0.108037	0.165575	0.123034	0.240301	0.268387
diff_036F_radius.	0.201549	0.158977	0.155214	0.130446	0.100376	0.04485	0.143323	0.016674	0.045121	0.08854	0.039357	0.184772	0.319665	0.361821	0.45978	0.511984	0.47734	0.371935	0.319341	0.234684	0.22894	0.224103	0.317601	0.295241	0.288788	0.217287	0.173939	0.13769	0.14037	0.204788	0.282729	0.272903	0.188698	0.048681	0.110177	0.179221
diff_036M_radius.	0.237433	0.042906	0.089522	0.13806	0.202622	0.505841	0.673984	0.525944	0.385173	0.542589	0.62513	0.379328	0.066863	0.245957	0.44215	0.679884	0.851944	1.10097	1.31199	1.48136	1.71762	1.6268	1.52627	1.46526	1.3934	1.05151	0.710242	0.435817	0.0497	0.105406	0.104317	0.357241	0.480407	0.590553	0.631194	0.49478
diff_038F_radius.	0.163233	0.176947	0.075642	0.031957	0.029503	0.039327	0.091113	0.221904	0.37447	0.382969	0.322018	0.212155	0.048237	0.152058	0.214229	0.17421	0.079811	0.032379	0.114504	0.13574	0.136539	0.025694	0.07546	0.218156	0.238909	0.404378	0.377687	0.265446	0.222253	0.186449	0.037985	0.073618	0.090208	0.110381	0.108442	0.159843
diff_038M_radius.	0.407424	0.337068	0.393377	0.440208	0.425656	0.337646	0.280873	0.147452	0.208394	0.492111	0.30252	0.146963	0.365694	0.591628	0.920614	1.22074	1.44877	1.35973	1.15451	0.717813	0.194545	0.29668	0.453241	0.5139	0.360834	0.321541	0.310221	0.155713	0.14061	0.08552	0.086498	0.096912	0.108284	0.262936	0.416069	0.447842
diff_039F_radius.	0.243112	0.337898	0.420413	0.378874	0.366104	0.296784	0.333173	0.477746	0.59992	0.770088	0.957919	0.757838	0.099448	0.344991	0.497683	0.441772	0.360902	0.291672	0.264864	0.26739	0.330047	0.235288	0.289776	0.297446	0.338693	0.193136	0.223663	0.361082	0.302285	0.265577	0.155635	0.044583	0.151495	0.125436	0.036364	0.157506
diff_039M_radius.	0.361707	0.208905	0.096135	0.048052	0.015145	0.057471	0.07238	0.165348	0.419692	0.663957	0.768802	0.946207	0.934152	0.828037	0.822878	0.732752	0.647929	0.475144	0.227757	0.093545	0.13345	0.284321	0.39272	0.33883	0.285572	0.138021	0.087355	0.100288	0.284896	0.436648	0.770248	1.10742	1.11331	0.88047	0.638011	0.470559
diff_041M_radius.	0.023659	0.234048	0.333713	0.308431	0.241243	0.280033	0.208517	0.071417	0.232632	0.410706	0.44267	0.438824	0.481444	0.460166	0.519485	0.515836	0.520359	0.36006	0.169727	0.108645	0.152416	0.089553	0.206995	0.478834	0.784595	0.985207	1.0677	1.18051	1.24489	1.19164	1.09076	1.02153	0.872544	0.684053	0.438932	0.268762
diff_042F_radius.	1.01132	0.977321	0.915561	0.834434	0.697707	0.496831	0.383268	0.240946	0.193724	0.087547	0.122438	0.378645	0.720423	0.983338	1.15589	1.29555	1.49675	1.66195	1.86852	2.06482	2.29965	2.27571	2.24292	2.04377	1.87114	1.71214	1.55246	1.36753	1.13738	0.830514	0.324982	0.020422	0.476584	0.799781	0.932957	0.947596
diff_042M_radius.	0.837189	0.718112	0.729347	0.709248	0.625704	0.501166	0.390662	0.311766	0.328691	0.256215	0.121688	0.098629	0.221096	0.370715	0.69167	0.929522	1.02407	1.06069	0.979906	0.876677	0.663847	0.557271	0.481517	0.617571	0.54021	0.41737	0.386719	0.554488	0.458681	0.207198	0.069376	0.189557	0.278925	0.390275	0.426542	0.603686
diff_043M_radius.	0.883345	0.806481	0.651685	0.379831	0.240588	0.094876	0.15733	0.19867	0.141939	0.156175	0.122844	0.141581	0.20805	0.327136	0.367258	0.334998	0.293653	0.316223	0.40286	0.472218	0.527066	0.486699	0.32137	0.075813	0.177782	0.295339	0.376437	0.364649	0.299869	0.267153	0.13059	0.204151	0.307661	0.56618	0.694167	0.782184
diff_044F_radius.	0.107138	0.313736	0.537615	0.706833	0.874862	1.0339	1.06119	1.01849	0.935712	0.830586	0.610563	0.265773	0.07635	0.318364	0.358925	0.21672	0.116461	0.098308	0.118867	0.112618	0.068823	0.060399	0.042916	0.081337	0.003064	0.134045	0.30572	0.414275	0.495739	0.458426	0.372913	0.347348	0.296191	0.253725	0.171532	0.098647
diff_045M_radius.	0.052545	0.111817	0.168436	0.275636	0.324006	0.405668	0.402738	0.414432	0.315776	0.39784	0.581264	0.666029	0.727489	0.834028	0.844827	0.86515	0.867096	0.8376	0.63496	0.396767	0.185009	0.048524	0.185999	0.273277	0.384249	0.51325	0.73439	1.0615	0.810618	0.252871	0.030588	0.049256	0.117995	0.04985	0.022195	0.033092
diff_046F_radius.	0.284873	0.278263	0.16294	0.148726	0.108844	0.014004	0.092807	0.208918	0.299206	0.376369	0.257037	0.145447	0.046484	0.17678	0.345069	0.286918	0.272475	0.193074	0.216642	0.181506	0.241978	0.196095	0.307573	0.336274	0.392261	0.432017	0.554687	0.623136	0.659655	0.702834	0.626884	0.453371	0.485884	0.399661	0.424894	0.39043
diff_048F_radius.	0.458875	0.327044	0.25415	0.139892	0.072983	0.052859	0.043426	0.071809	0.232892	0.420944	0.668581	0.85033	0.829872	0.523198	0.262661	0.037081	0.197423	0.321267	0.223015	0.071962	0.180485	0.333375	0.322674	0.134693	0.209112	0.301702	0.385585	0.402886	0.428677	0.580843	0.731765	0.857473	0.900391	0.894944	0.780178	0.6274
diff_049F_radius.	0.311852	0.224146	0.10561	0.025693	0.121824	0.236665	0.316755	0.328395	0.222116	0.306962	1.22337	0.969645	0.660142	0.489276	0.325414	0.177689	0.053883	0.073593	0.049436	0.027833	0.112794	0.099852	0.100765	0.092302	0.162301	0.15085	0.152076	0.243207	0.412982	0.548088	0.433391	0.228204	0.03087	0.171933	0.293546	0.351998
diff_049M_radius.	0.127014	0.220727	0.235526	0.264814	0.327678	0.231045	0.176564	0.216467	0.238857	0.161632	0.135879	0.383642	0.61822	0.883558	1.11437	1.10033	0.809487	0.196603	0.386617	0.844762	0.901973	0.762662	0.747544	0.718923	0.700775	0.619885	0.592059	0.562878	0.498786	0.376973	0.23	0.146545	0.080722	0.192466	0.112671	0.069577
diff_050F_radius.	0.179081	0.220838	0.259331	0.243793	0.331604	0.376169	0.42135	0.378445	0.004076	0.533834	0.808127	0.9399	0.911427	0.825949	0.773159	0.738303	0.712385	0.627338	0.360677	0.112489	0.174962	0.327438	0.376173	0.412544	0.437611	0.576492	0.563608	0.240209	0.165393	0.226199	0.168286	0.131399	0.087329	0.071374	0.097082	0.156982
diff_050M_radius.	0.269889	0.217365	0.296253	0.252848	0.365806	0.329996	0.387004	0.328525	0.271976	0.384039	0.343685	0.325242	0.642372	0.610596	0.606981	0.501606	0.251488	0.145121	0.090158	0.125245	0.034857	0.089732	0.013318	0.125497	0.269974	0.406996	0.535858	0.660912	0.880232	0.833179	0.669323	0.548078	0.496849	0.418816	0.323917	0.269212
diff_051F_radius.	0.239213	0.156989	0.453673	0.639409	0.634431	0.63411	0.705645	0.816729	0.885301	0.805439	0.640956	0.356846	0.191972	0.049621	0.087905	0.080241	0.087843	0.35196	0.630192	0.999376	1.25324	1.4738	1.49419	1.46169	1.34857	1.24689	1.08002	0.889824	0.677038	0.237323	0.296612	0.846691	1.0033	0.953503	0.826282	0.600614
diff_052M_radius.	0.125072	0.292722	0.378945	0.475256	0.468683	0.461804	0.519	0.450773	0.38465	0.323185	0.15136	0.066452	0.128608	0.126955	0.139968	0.075475	0.036828	0.058016	0.089278	0.188953	0.272074	0.414135	0.41428	0.35798	0.183884	0.053407	0.137916	0.080541	0.377344	0.416861	0.543329	0.510541	0.266696	0.142826	0.068115	0.047091
diff_053F_radius.	0.428993	0.557061	0.742038	0.805495	0.910843	0.805698	0.816216	0.891137	0.846116	0.765593	0.42078	0.102745	0.415855	0.53036	0.760005	0.814314	0.890593	0.955267	1.04649	1.05669	1.06715	1.08893	1.11128	1.1107	1.06058	1.05995	1.01498	0.904093	0.600153	0.259831	0.15689	0.342746	0.454147	0.44291	0.353746	0.245795
diff_053M_radius.	0.749471	0.816498	0.853677	0.909974	1.0402	1.05773	1.19336	1.19241	0.964942	0.912897	0.851341	0.65275	0.456142	0.09506	0.247094	0.514057	0.642568	0.716203	0.689101	0.696687	0.690425	0.654988	0.591605	0.468919	0.450357	0.480717	0.404617	0.374607	0.255829	0.145892	0.037029	0.077227	0.096583	0.306224	0.439603	0.613748
diff_054F_radius.	0.193306	0.27965	0.272279	0.261776	0.200571	0.093889	0.030193	0.037987	0.265042	0.352479	0.362733	0.131716	0.215623	0.360021	0.348979	0.308812	0.149166	0.06203	0.076487	0.205453	0.370403	0.421894	0.406628	0.39976	0.212714	0.073962	0.180663	0.29252	0.110821	0.12564	0.308699	0.546622	0.863139	0.680903	0.316526	0.053414
diff_054M_radius.	0.206831	0.158607	0.092525	0.031849	0.105982	0.196231	0.184325	0.208698	0.148831	0.147854	0.202265	0.150084	0.166705	0.504489	0.504442	0.287926	0.110741	0.351036	0.383083	0.305263	0.137649	0.111901	0.319291	0.48264	0.570182	0.534493	0.437697	0.325098	0.330258	0.309762	0.376084	0.256896	0.235147	0.214264	0.33056	0.359803
diff_055F_radius.	0.183151	0.212432	0.207981	0.203002	0.15798	0.238112	0.431507	0.69796	0.925627	1.04151	0.818086	0.515961	0.167067	0.095248	0.158785	0.241057	0.257569	0.23946	0.205351	0.092047	0.05865	0.300527	0.523715	0.780902	0.82856	0.760395	0.716554	0.710877	0.699246	0.655883	0.508401	0.479744	0.374372	0.388012	0.245544	0.264469
diff_055M_radius.	0.119396	0.110363	0.252077	0.371134	0.425179	0.373133	0.312926	0.210521	0.285767	0.340954	0.339382	0.160857	0.02702	0.197255	0.276643	0.304319	0.234279	0.198144	0.039062	0.102331	0.35533	0.545939	0.617196	0.769121	0.731015	0.761806	0.828468	0.860264	0.8239	0.697221	0.4419	0.15645	0.181337	0.305679	0.430935	0.238859
diff_056M_radius.	0.105637	0.076005	0.005506	0.185081	0.178095	0.182711	0.274495	0.187732	0.150821	0.228287	0.28174	0.481348	0.506517	0.242042	0.109127	0.061611	0.177095	0.298782	0.375421	0.578081	0.64572	0.769395	0.858508	0.9082	0.903884	1.01533	0.97336	1.04183	1.12722	1.09298	0.698123	0.523663	0.308252	0.224537	0.107816	0.063029
diff_057M_radius.	0.111913	0.118956	0.182538	0.301389	0.403167	0.495067	0.562156	0.700099	0.915235	0.983131	0.812671	0.487867	0.298557	0.25156	0.220114	0.26228	0.293855	0.312897	0.1598	0.058983	0.229978	0.454006	0.569118	0.52476	0.182953	0.137912	0.113764	0.141221	0.334981	0.389226	0.050205	0.340686	0.504006	0.58255	0.445327	0.300534
diff_07165F_radius.	0.11171	0.07748	0.162678	0.11875	0.148124	0.181485	0.040898	0.216197	0.181677	0.098599	0.08649	0.389497	0.54358	0.53332	0.456324	0.466061	0.585732	0.739291	1.06417	1.32981	1.41574	1.32484	1.14015	0.929356	0.70397	0.383383	0.052075	0.274542	0.278009	0.022909	0.286897	0.151882	0.106308	0.248956	0.451854	0.301012
diff_07182M_radius.	0.381036	0.387246	0.392223	0.4141	0.563319	0.741571	0.928334	1.106	1.08145	1.05757	1.13668	1.29514	1.31681	1.30406	1.17119	0.981792	0.921241	0.736057	0.512373	0.413507	0.013587	0.228582	0.066859	0.161761	0.342218	0.42271	0.486289	0.543389	0.746256	1.10273	1.40778	1.45645	1.19516	0.844068	0.487919	0.310552
diff_10002M_radius.	0.418823	0.363998	0.238476	0.122982	0.088644	0.139764	0.119663	0.266089	0.416117	0.840947	1.18376	0.913767	0.524505	0.440331	0.414878	0.391772	0.366667	0.290746	0.19197	0.069927	0.145335	0.228647	0.171978	0.174713	0.09038	0.103181	0.134062	0.166399	0.249956	0.278526	0.441248	0.480576	0.470684	0.423583	0.389622	0.386195
diff_10016M_radius.	0.293961	0.116039	0.164376	0.430742	0.59811	0.565767	0.406896	0.227713	0.086496	0.220939	0.569245	0.837371	0.68848	0.449179	0.078711	0.188154	0.185893	0.2194	0.078909	0.136201	0.086138	0.070262	0.113598	0.092025	0.170583	0.039523	0.036557	0.229771	0.50917	0.681451	0.487052	0.222624	0.154036	0.172662	0.326995	0.356069
diff_10059M_radius.	0.159575	0.117364	0.228574	0.223278	0.179408	0.1197	0.027094	0.058076	0.211783	0.411717	0.376071	0.221687	0.022463	0.072515	0.061817	0.044012	0.080952	0.13413	0.206468	0.050338	0.591887	1.03282	1.11373	0.91751	0.835474	0.737503	0.623522	0.530222	0.556832	0.410754	0.039149	0.333481	0.550227	0.68856	0.679929	0.488555
diff_10106F_radius.	0.431047	0.328888	0.114378	0.180588	0.404971	0.477285	0.389083	0.184684	0.040822	0.270973	0.626659	0.854842	0.793842	0.639473	0.091673	0.185463	0.187162	0.119163	0.102413	0.053932	0.124729	0.0225	0.181968	0.032245	0.040266	0.132647	0.102923	0.091746	0.131809	0.385565	0.621579	0.516754	0.264532	0.071097	0.145456	0.307256
diff_10183M_radius.	0.543034	0.496939	0.424077	0.412426	0.37991	0.289931	0.293792	0.30817	0.46113	0.530823	0.299017	0.161359	0.299831	0.479324	0.576486	0.689335	0.790535	0.906406	0.927419	0.936769	0.899193	0.653006	0.29375	0.054757	0.209775	0.331499	0.543062	0.737511	0.876009	0.9026	0.598881	0.296522	0.129787	0.409669	0.594784	0.561823
diff_10206F_radius.	0.319123	0.274186	0.242907	0.268964	0.378398	0.523887	0.526597	0.435895	0.275438	0.07468	0.20497	0.412587	0.228167	0.026345	0.252043	0.251475	0.184685	0.151001	0.098378	0.098796	0.211786	0.370606	0.427436	0.250503	0.120184	0.129953	0.251058	0.273437	0.287395	0.362118	0.238936	0.145612	0.296522	0.387689	0.378622	0.365494
diff_11071M_radius.	0.260856	0.240523	0.198554	0.198755	0.232312	0.326435	0.354936	0.3032	0.14964	0.016758	0.154158	0.237665	0.698078	0.866326	0.771208	0.628288	0.395628	0.21481	0.174933	0.205804	0.209988	0.344709	0.349311	0.51635	0.673932	0.711224	0.706629	0.535903	0.025546	0.598989	0.968247	0.826692	0.602941	0.421429	0.279225	0.300567
diff_11108M_radius.	0.398291	0.218446	0.085249	0.267959	0.831768	1.72618	2.00707	2.06883	2.40221	2.95201	3.23469	3.26716	3.02749	2.88779	2.6232	2.41349	2.21492	2.02134	1.80988	1.68616	1.85711	1.89809	1.62418	1.3658	1.00116	0.550702	0.15624	0.250654	0.594531	0.824411	0.757075	0.534712	0.434643	0.172691	0.222088	0.451784
diff_11131F_radius.	0.390067	0.304064	0.070176	0.166648	0.299982	0.502257	0.773137	0.91775	0.881545	0.646789	0.33742	0.040547	0.087298	0.039347	0.10466	0.169975	0.214246	0.286122	0.27155	0.143616	0.117554	0.251799	0.107903	0.198131	0.486395	0.697271	0.808697	0.758456	0.638056	0.569119	0.47592	0.45548	0.348667	0.14677	0.141303	0.31067
diff_12123M_radius.	0.978093	0.719457	0.592282	0.52438	0.610428	0.628573	0.773744	0.956549	0.884783	0.510806	0.205145	0.071448	0.104853	0.046856	0.124046	0.178395	0.140588	0.036307	0.060933	0.452058	0.709238	0.673212	0.488049	0.259196	0.120987	0.06999	0.083454	0.070199	0.066741	0.345163	0.706977	1.081	1.2905	1.40768	1.45897	1.19537
diff_13053M_radius.	0.299549	0.268183	0.211054	0.092425	0.038242	0.061859	0.01828	0.117127	0.268427	0.301203	0.227979	0.110481	0.189765	0.204879	0.254106	0.279923	0.275957	0.260468	0.200438	0.173658	0.178392	0.08297	0.077919	0.050676	0.092487	0.180439	0.328207	0.509972	0.621524	0.545661	0.213776	0.057433	0.131005	0.293513	0.400172	0.381155
diff_13054M_radius.	0.603567	0.59489	0.495892	0.309875	0.124191	0.10297	0.070839	0.295843	0.561137	0.624743	0.084452	0.557851	0.926932	0.976822	1.03429	0.977678	0.909791	0.801046	0.659255	0.502193	0.392709	0.384181	0.361504	0.274199	0.00957	0.348192	0.532276	0.59783	0.48861	0.187235	0.166441	0.313369	0.2704	0.18611	0.144563	0.469889
diff_13065F_radius.	0.688327	0.584722	0.502345	0.513654	0.501478	0.484541	0.45541	0.417451	0.437239	0.351139	0.203397	0.144299	0.050254	0.028696	0.046065	0.156871	0.366625	0.629755	0.795286	0.934706	1.03073	0.931455	0.828612	0.694217	0.553244	0.502737	0.417093	0.2753	0.075069	0.158947	0.137918	0.259237	0.518068	0.607795	0.675615	0.661478
diff_13075F_radius.	0.370406	0.331474	0.337673	0.317621	0.317332	0.255898	0.124657	0.034803	0.127562	0.26054	0.452475	0.536789	0.559136	0.421674	0.224047	0.363294	0.459322	0.548311	0.557137	0.415447	0.051545	0.384882	0.513856	0.589125	0.487635	0.363677	0.142175	0.127752	0.217598	0.246855	0.230829	0.185787	0.006267	0.300571	0.455886	0.439573
diff_13084F_radius.	1.05521	1.09637	0.985463	0.872915	0.603896	0.324749	0.213188	0.166287	0.097922	0.560542	0.555878	0.591671	0.632028	0.785714	0.930506	1.34868	1.55255	0.826994	0.07823	0.289596	0.232535	0.031812	0.129661	0.185712	0.04842	0.226347	0.604984	0.755678	0.778162	0.693305	0.481421	0.225816	0.206033	0.360114	0.63254	0.907643
diff_13090M_radius.	1.10088	1.43122	1.51835	1.44052	1.25769	0.899507	0.63767	0.367064	0.21627	0.254903	0.568388	0.545297	0.186719	0.37538	0.576675	0.777484	1.06425	1.3361	1.61093	2.01547	2.23941	2.14401	1.91838	1.75038	1.66481	1.60142	1.47154	1.29915	1.03847	0.631025	0.22916	0.022243	0.137835	0.171108	0.319596	0.703122
diff_13092M_radius.	0.265452	0.197517	0.113211	0.192231	0.345523	0.468332	0.331528	0.199955	0.156795	0.480872	0.617768	0.463506	0.157303	0.148369	0.242191	0.331747	0.341335	0.408736	0.470359	0.587358	0.470157	0.368825	0.245641	0.295107	0.3808	0.466072	0.549434	0.367421	0.035663	0.486116	0.424357	0.107343	0.168532	0.227171	0.255444	0.306533
diff_13096M_radius.	0.145092	0.153132	0.017563	0.11845	0.246683	0.257089	0.17758	0.095248	0.347494	0.58339	0.628026	0.181163	0.271074	0.471037	0.396826	0.182686	0.053907	0.16108	0.111641	0.145722	0.609592	0.777046	0.768262	0.700831	0.455659	0.176375	0.05318	0.052374	0.05901	0.315356	0.292761	0.480661	0.437642	0.412964	0.147463	0.058491
diff_13099F_radius.	0.115333	0.178573	0.227494	0.182245	0.082157	0.075124	0.089549	0.083269	0.246981	0.405433	0.534314	0.510517	0.609105	0.457457	0.333643	0.261653	0.25386	0.306906	0.371937	0.389868	0.320544	0.267387	0.347431	0.338289	0.291091	0.22606	0.067156	0.132818	0.330662	0.453447	0.406603	0.267812	0.061237	0.108807	0.109614	0.053355
diff_13109F_radius.	0.058509	0.178692	0.329878	0.337453	0.185303	0.064744	0.051821	0.149065	0.366637	0.463376	0.196468	0.123802	0.280768	0.479988	0.729686	0.848695	1.0881	1.33251	1.47973	1.60933	1.00975	0.467087	0.246821	0.230187	0.141409	0.103461	0.076663	0.300011	0.643761	0.509217	0.164324	0.219252	0.347346	0.349991	0.362539	0.301067
diff_13116M_radius.	0.233207	0.259005	0.236399	0.40866	0.46439	0.658758	0.642296	0.601361	0.438657	0.095298	0.533214	0.264986	0.24216	0.16841	0.2873	0.51123	0.503229	0.547051	0.466108	0.471509	0.521694	0.56506	0.686733	0.778369	0.696971	0.719054	0.426277	0.161466	0.14131	0.120665	0.143181	0.129234	0.124723	0.254001	0.305789	0.323933
diff_13118M_radius.	0.364243	0.637221	0.717974	0.796352	0.846657	0.859636	0.723059	0.93314	0.822573	0.744702	0.994596	0.922243	0.806992	0.701195	0.634655	0.588805	0.46923	0.251119	0.153109	0.05672	0.048834	0.13983	0.115148	0.068261	0.071424	0.104201	0.140497	0.207081	0.339932	0.272168	0.303399	0.295244	0.302703	0.196183	0.141568	0.121205
diff_13119F_radius.	0.525723	0.424526	0.393652	0.317457	0.166521	0.110012	0.313196	0.181717	0.101587	0.169198	0.081177	0.357782	0.352724	0.199768	0.110013	0.304473	0.623592	0.963549	0.70071	0.444337	0.361798	0.170299	0.16008	0.44142	0.675993	0.846438	1.00277	1.15537	1.28111	1.2946	1.30244	1.22967	1.14836	1.06246	0.821832	0.677344
diff_13121M_radius.	0.548503	0.308191	0.206881	0.158027	0.036207	0.107937	0.094998	0.217455	0.389102	0.766007	0.602286	0.144704	0.388368	0.242601	0.359135	0.414696	0.522491	0.557848	0.549988	0.33795	0.03706	0.126873	0.367235	0.380452	0.302654	0.145197	0.162448	0.476033	0.571946	0.686674	0.761884	0.743415	0.897663	1.03416	1.06021	0.766816
diff_13122M_radius.	0.077019	0.106447	0.218065	0.275214	0.330541	0.438158	0.393917	0.521607	0.522698	0.43225	0.230785	0.057829	0.052603	0.08963	0.198954	0.173182	0.178189	0.118219	0.15642	0.210834	0.526643	0.646236	0.815959	0.734104	0.495217	0.318222	0.254357	0.096803	0.188609	0.211276	0.265935	0.126432	0.214789	0.074678	0.080659	0.12011
diff_13124F_radius.	0.270645	0.262816	0.254131	0.250971	0.276272	0.261054	0.323706	0.389059	0.465112	0.541504	0.678957	0.343852	0.339956	0.201655	0.200421	0.038556	0.157798	0.075188	0.050599	0.359399	0.361917	0.402217	0.446383	0.404911	0.479759	0.532716	0.498751	0.429199	0.284407	0.276709	0.326409	0.28141	0.1942	0.052431	0.123718	0.327772
diff_13125F_radius.	0.163965	0.148414	0.095598	0.104315	0.25413	0.413107	0.377604	0.340962	0.175306	0.012611	0.173122	0.164942	0.270615	0.303803	0.343226	0.42335	0.531975	0.810197	0.806369	0.681097	0.558335	0.198514	0.146145	0.509425	0.674199	0.652286	0.584558	0.458578	0.352273	0.328486	0.376348	0.270513	0.202166	0.130319	0.088313	0.143861
diff_13126F_radius.	0.147462	0.062334	0.113894	0.057546	0.164881	0.229941	0.369503	0.426327	0.379771	0.174586	0.64983	0.554691	0.293215	0.326005	0.395547	0.430987	0.513591	0.694232	0.861162	0.93753	1.18492	0.974291	0.704041	0.346244	0.265101	0.226266	0.341303	0.360789	0.256485	0.105899	0.082329	0.258561	0.313443	0.299144	0.272944	0.216767
diff_13129M_radius.	0.283235	0.214174	0.024818	0.224776	0.513339	0.743073	0.834743	0.877345	0.616539	0.09991	0.778512	0.757542	0.588568	0.297943	0.070851	0.068863	0.117747	0.192668	0.284283	0.324937	0.178896	0.198272	0.143068	0.167287	0.22934	0.366595	0.178918	0.138643	0.390048	0.431092	0.427722	0.293288	0.262529	0.292602	0.37193	0.348114
diff_13130F_radius.	0.349772	0.391394	0.465505	0.522323	0.608526	0.727034	0.884641	1.13002	1.05582	1.10478	0.362975	0.083213	0.209023	0.161053	0.142766	0.114595	0.077427	0.098831	0.297428	0.221327	0.376649	0.180747	0.276837	0.180669	0.282432	0.272003	0.394299	0.287936	0.125955	0.121249	0.024719	0.1127	0.212875	0.165943	0.22329	0.203218
diff_13131F_radius.	0.330704	0.143168	0.134219	0.085145	0.058451	0.164585	0.017997	0.016782	0.172423	0.167469	0.036358	0.121805	0.118546	0.079739	0.20158	0.069025	0.05596	0.03825	0.082426	0.269922	0.34766	0.521491	0.575544	0.538578	0.519952	0.448383	0.449122	0.360735	0.347554	0.098473	0.08185	0.195344	0.372141	0.316794	0.361663	0.326685
diff_13132F_radius.	1.01506	1.21151	1.18303	1.10939	1.09352	1.06763	1.05379	1.01732	0.926844	0.864688	0.785907	0.559854	0.347774	0.305891	0.299933	0.349318	0.259539	0.193504	0.27169	0.384361	0.598706	0.296291	0.059997	0.176935	0.332123	0.519607	0.608379	0.578717	0.489288	0.542341	0.553372	0.527969	0.403896	0.365795	0.113381	0.479769
diff_13134M_radius.	0.098346	0.060446	0.098964	0.097544	0.080939	0.170212	0.125155	0.072044	0.146519	0.044737	0.365818	0.73534	1.05029	0.954891	0.74754	0.686794	0.578015	0.407959	0.195855	0.08045	0.375853	0.255436	0.286128	0.138123	0.222386	0.339908	0.409075	0.432546	0.515531	0.528932	0.659771	0.691529	0.599033	0.536513	0.331135	0.154957
diff_13135F_radius.	0.506439	0.471789	0.388374	0.30905	0.436459	0.395039	0.184635	0.128526	0.221039	0.579402	0.852785	0.924233	0.846147	0.752818	0.777198	0.827567	0.960807	1.22755	1.44148	1.4994	1.23002	0.934159	0.603189	0.172496	0.284604	0.317925	0.122908	0.151672	0.225875	0.140018	0.077092	0.16074	0.087691	0.127006	0.261561	0.404739
diff_13136M_radius.	0.437271	0.367434	0.350329	0.142459	0.208642	0.254131	0.470395	0.492397	0.612009	0.574447	0.616622	0.703523	0.737871	0.714369	0.525516	0.590275	0.484232	0.369793	0.31187	0.22238	0.173203	0.037969	0.147884	0.182355	0.087547	0.042288	0.12297	0.108589	0.040552	0.345268	0.445861	0.559805	0.481835	0.466222	0.398861	0.331394
diff_13137M_radius.	0.19946	0.321837	0.425774	0.460031	0.492546	0.531118	0.478404	0.317881	0.084586	0.282393	0.068592	0.227792	0.316444	0.323512	0.455678	0.457034	0.210504	0.048927	0.294467	0.514644	0.59753	0.661172	0.586974	0.351779	0.208551	0.16427	0.155001	0.068155	0.01537	0.162893	0.34257	0.497616	0.586392	0.376989	0.320467	0.20341
diff_13140M_radius.	0.138115	0.057614	0.084415	0.050187	0.106237	0.206792	0.299257	0.042189	0.302885	0.39517	0.385608	0.281733	0.214446	0.128885	0.098522	0.098539	0.176615	0.180931	0.272713	0.156895	0.135329	0.374739	0.62355	0.770868	0.810187	0.852758	0.864973	0.741914	0.563542	0.50297	0.431274	0.395664	0.542394	0.564147	0.414607	0.271516
diff_13141M_radius.	0.650615	0.889124	0.825773	0.685138	0.495074	0.451802	0.487931	0.496032	0.544295	0.592086	0.64659	0.231994	0.235418	0.44482	0.300743	0.029015	0.097426	0.037242	0.139487	0.309784	0.632872	0.695292	0.224283	0.208341	0.313495	0.359693	0.504688	0.914818	1.15793	0.930034	0.463254	0.24055	0.115636	0.226828	0.101494	0.258486
diff_13142M_radius.	0.228886	0.050418	0.24032	0.342249	0.376995	0.374133	0.362449	0.204238	0.130611	0.385952	0.754601	0.499151	0.311064	0.242058	0.293267	0.165506	0.103521	0.036144	0.049562	0.073191	0.38799	0.713087	0.782038	0.695594	0.477642	0.260682	0.033508	0.195155	0.087241	0.016418	0.136779	0.110016	0.124997	0.176359	0.067051	0.137613
diff_13144M_radius.	0.129164	0.371338	0.529607	0.627352	0.716529	0.695071	0.627769	0.770675	0.964355	1.12058	1.00299	0.3656	0.184291	0.260191	0.267345	0.288216	0.201347	0.155573	0.823268	1.11271	0.857046	0.633938	0.533981	0.526822	0.370892	0.209244	0.76001	1.05782	0.97264	0.671284	0.276554	0.019637	0.102726	0.199877	0.329786	0.1744
diff_13146F_radius.	0.11838	0.031272	0.112201	0.224859	0.139677	0.062093	0.207584	0.394929	0.513166	0.674791	0.752672	0.716539	0.487883	0.152162	0.140305	0.112968	0.146024	0.127939	0.20923	0.133656	0.06422	0.256985	0.346491	0.212225	0.16352	0.285297	0.463607	0.464303	0.366514	0.214525	0.090795	0.054396	0.070683	0.036233	0.131636	0.181119
diff_13147F_radius.	0.429889	0.198124	0.146808	0.115935	0.075932	0.189346	0.174745	0.206369	0.013715	0.127864	0.101543	0.130505	0.239871	0.476468	0.577034	0.401353	0.057381	0.440816	0.940957	1.04973	0.808727	0.557201	0.320499	0.165271	0.156908	0.203356	0.298859	0.322998	0.434829	0.658083	0.70598	0.580299	0.399917	0.060054	0.35322	0.593426
diff_13147M_radius.	0.308801	0.556862	0.43458	0.219965	0.068135	0.019884	0.017831	0.096453	0.098761	0.227098	0.078236	0.108837	0.077479	0.194614	0.212459	0.445978	0.576117	0.438972	0.101022	0.335683	0.882917	1.06843	0.856259	0.589019	0.35295	0.160237	0.133804	0.186662	0.285084	0.294379	0.402266	0.629199	0.74586	0.640126	0.379487	0.078917
diff_13148M_radius.	0.392947	0.308891	0.179024	0.12507	0.062585	0.076444	0.025656	0.086872	0.085272	0.01244	0.123385	0.199897	0.23628	0.406573	0.181514	0.179988	0.135976	0.131595	0.077629	0.226047	0.321996	0.270392	0.060855	0.193892	0.32562	0.404466	0.456457	0.486081	0.47776	0.446163	0.451152	0.520259	0.585555	0.62595	0.628663	0.510427
diff_13155F_radius.	0.326392	0.202374	0.138223	0.11981	0.115679	0.063692	0.138098	0.180064	0.326275	0.383315	0.444681	0.288162	0.08053	0.372291	0.644596	0.849881	1.0281	1.13057	1.17731	0.929375	0.543996	0.238921	0.099699	0.263639	0.414806	0.506321	0.544486	0.539237	0.543819	0.589252	0.583261	0.483976	0.344701	0.168888	0.166723	0.360377
diff_13156M_radius.	1.01148	1.02456	0.863053	0.677019	0.53438	0.457706	0.358773	0.263319	0.227357	0.117385	0.09584	0.411175	0.516321	0.114174	0.179405	0.145407	0.152786	0.205665	0.279332	0.341195	0.100047	0.286803	0.4191	0.317447	0.185326	0.10795	0.014606	0.15112	0.496884	0.817072	1.0096	1.05979	0.9063	0.758245	0.808499	0.912374
diff_13158M_radius.	0.118165	0.143522	0.129954	0.213361	0.25544	0.294047	0.30319	0.423189	0.546993	0.635121	0.582307	0.500426	0.523947	0.363076	0.339139	0.370292	0.446954	0.508713	0.666894	1.06402	1.35255	1.24901	0.86589	0.515259	0.405106	0.380748	0.329291	0.196497	0.082747	0.250638	0.233855	0.19264	0.165555	0.17953	0.252485	0.249011
diff_13160M_radius.	0.211209	0.184377	0.138076	0.076705	0.012496	0.118115	0.096711	0.09263	0.112324	0.106407	0.066125	0.108346	0.264549	0.381621	0.331546	0.250687	0.133275	0.033358	0.117327	0.179314	0.194474	0.224008	0.66723	0.913935	0.911307	0.733282	0.571587	0.506163	0.571421	0.597927	0.603135	0.615213	0.449065	0.181671	0.067858	0.147129
diff_13162M_radius.	0.468642	0.418075	0.265323	0.058189	0.067939	0.184056	0.272371	0.250414	0.097011	0.220746	0.294121	0.08775	0.190949	0.266784	0.319664	0.096914	0.104642	0.241285	0.367974	0.415273	0.290066	0.093181	0.200857	0.272323	0.299591	0.171448	0.012815	0.206378	0.286447	0.141261	0.012153	0.041035	0.097427	0.046783	0.197331	0.371301
diff_13165M_radius.	0.206387	0.587295	0.65279	0.559862	0.371824	0.052204	0.278158	0.504453	0.50247	0.326731	0.102173	0.041235	0.408273	0.766876	0.511684	0.463281	0.485788	0.443792	0.340123	0.132861	0.445133	1.15369	1.3362	1.22005	0.728339	0.27555	0.119521	0.303023	0.43329	0.521528	0.349129	0.073215	0.50916	0.749054	0.683745	0.400176
diff_13166M_radius.	0.322076	0.279215	0.190518	0.093343	0.076003	0.122927	0.237797	0.332916	0.377396	0.385889	0.387757	0.394222	0.474442	0.548429	0.601023	0.53095	0.260771	0.024105	0.188888	0.311345	0.352082	0.372203	0.35255	0.323746	0.313147	0.186726	0.129322	0.177034	0.251605	0.24415	0.233809	0.20936	0.062429	0.232415	0.321328	0.379443
diff_13169M_radius.	0.596633	0.527885	0.47006	0.392421	0.284009	0.187485	0.148998	0.172607	0.386946	0.650518	0.777272	0.464463	0.141389	0.119342	0.269575	0.28977	0.202918	0.175475	0.116464	0.139298	0.306604	0.536723	0.641668	0.595913	0.550654	0.489653	0.309374	0.099636	0.021962	0.083594	0.136711	0.190251	0.209818	0.181036	0.379963	0.562801
diff_001F_radius.	0.556424	0.529587	0.471248	0.444203	0.399121	0.415054	0.432669	0.407885	0.221299	0.380322	0.538121	0.42316	0.577946	0.601886	0.613958	0.718942	0.727899	0.789533	0.758218	0.70441	0.630465	0.565487	0.428492	0.334239	0.386886	0.199005	0.153111	0.527094	0.77516	0.852574	0.763985	0.545985	0.324838	0.283435	0.444351	0.52302
diff_002F_radius.	0.495286	0.633402	0.792114	0.911639	1.02414	1.12428	1.28801	1.45065	1.62678	2.13305	1.41311	0.37738	0.897058	1.07009	0.678613	0.272772	0.121759	0.557377	0.959411	1.31221	1.3012	1.02766	0.679247	0.251632	0.097852	0.469191	0.653051	0.67821	0.71906	0.703533	0.756374	0.640607	0.406337	0.066608	0.21991	0.457035
diff_002M_radius.	0.424036	0.293627	0.125098	0.071597	0.059581	0.064026	0.0431	0.055662	0.124653	0.22341	0.579645	0.179294	0.86253	0.707103	0.648254	0.608784	0.60055	0.621519	0.716526	0.646317	0.685558	0.544341	0.419123	0.32657	0.248103	0.282519	0.329873	0.381952	0.172346	0.154127	0.393697	0.572957	0.618788	0.611399	0.57474	0.530077
diff_003F_radius.	0.218045	0.255932	0.205849	0.177753	0.10138	0.136765	0.266373	0.316443	0.249263	0.458777	0.852003	0.698898	0.504603	0.44068	0.437966	0.438187	0.442564	0.40415	0.462143	0.536528	0.704779	0.826143	0.818902	0.682181	0.399553	0.18135	0.080292	0.044872	0.1311	0.25969	0.342011	0.285175	0.264117	0.227692	0.186205	0.243028
diff_003M_radius.	1.47809	1.39319	1.41054	1.37098	1.37974	1.44349	1.54916	1.63298	1.53068	1.21053	0.883711	0.732233	0.615328	0.552706	0.427164	0.246497	0.053995	0.061856	0.100195	0.146982	0.073052	0.121469	0.216595	0.381978	0.513084	0.628318	0.804976	0.707963	0.034596	1.13448	1.79627	2.28872	2.52311	2.38436	2.04824	1.71066
diff_004F_radius.	0.163666	0.223237	0.216744	0.221067	0.19128	0.197251	0.147638	0.045325	0.279468	0.451252	0.417662	0.30033	0.114012	0.061174	0.117083	0.164731	0.312095	0.478649	0.58821	0.507611	0.419215	0.438006	0.417635	0.301613	0.205392	0.127424	0.116006	0.171175	0.147064	0.098222	0.161249	0.272291	0.338091	0.264165	0.22045	0.139848
diff_006M_radius.	0.717478	0.668814	0.404345	0.157216	0.089995	0.102329	0.098786	0.12402	0.095944	0.073066	0.595604	0.905434	0.550146	0.342139	0.03743	0.222402	0.280017	0.3233	0.324051	0.176918	0.041153	0.125316	0.411967	0.346945	0.154643	0.072108	0.111775	0.299688	0.617476	0.842802	0.718931	0.408509	0.389665	0.527409	0.590099	0.621308
diff_007F_radius.	0.457241	0.408474	0.408818	0.299531	0.15413	0.034153	0.304072	0.742253	1.09005	0.876843	0.224988	0.199694	0.265358	0.310426	0.356835	0.373447	0.416225	0.500423	0.474622	0.526508	0.423918	0.343615	0.397207	0.498555	0.675571	0.724357	0.722134	0.723861	0.593213	0.572421	0.566342	0.414657	0.210532	0.092004	0.240397	0.384512
diff_008M_radius.	0.167557	0.006887	0.152218	0.179086	0.117169	0.088869	0.321742	0.491651	0.476507	0.270834	0.869524	1.13004	0.536941	0.050462	0.174978	0.295382	0.450735	0.602382	0.804869	0.969936	1.23369	1.5452	1.50793	1.09148	0.706327	0.737852	0.957892	0.878012	0.520346	0.15423	0.150852	0.122316	0.09793	0.203846	0.318812	0.30485
diff_009M_radius.	1.09343	1.01087	0.753378	0.438162	0.193534	0.083377	0.398311	0.829582	1.17206	1.53266	1.97629	2.15201	2.03687	1.63987	1.29407	1.14462	1.00632	0.87633	0.698442	0.543063	0.387919	0.062018	0.148305	0.3361	0.470651	0.577713	0.776008	0.925075	0.874636	0.732806	0.679371	0.763072	0.878907	1.02469	1.10335	1.13711
diff_010M_radius.	0.139696	0.106974	0.125212	0.115757	0.038103	0.011676	0.089492	0.17477	0.547312	1.39213	1.62381	0.759899	0.554747	0.438411	0.490401	0.507853	0.550425	0.504905	0.403512	0.269821	0.079763	0.158103	0.141448	0.276508	0.154726	0.195935	0.073284	0.138428	0.343552	0.397356	0.35887	0.174335	0.073281	0.071905	0.052644	0.132292
diff_011F_radius.	0.013052	0.077382	0.054484	0.03406	0.110428	0.194326	0.307304	0.43419	0.596214	0.659214	0.743105	1.08887	1.67705	1.97414	0.926796	0.443279	0.242101	0.120701	0.056966	0.091916	0.103745	0.06068	0.036694	0.014271	0.040296	0.195447	0.348921	0.470974	0.483432	0.583884	0.856858	0.832361	0.660279	0.594194	0.344602	0.141241
diff_011M_radius.	0.57233	0.68276	0.691712	0.355554	0.245374	0.107183	0.11671	0.122839	0.048132	0.493365	1.04663	0.792484	0.139034	0.608876	1.17581	1.43105	1.66842	1.89994	2.05267	2.23357	2.35637	2.25871	1.96045	1.60123	1.19226	0.826018	0.49362	0.235535	0.085106	0.140585	0.361775	0.46452	0.488568	0.354859	0.299824	0.394287
diff_012M_radius.	0.502656	0.633696	0.6113	0.508643	0.319643	0.091459	0.402556	0.837877	0.663099	0.629504	2.08394	2.18623	1.60271	0.934485	0.46896	0.037396	0.38396	0.720018	0.839069	0.966072	1.09219	1.14094	1.05233	0.917518	0.621861	0.308988	0.097281	0.140876	0.342807	0.579043	0.705444	0.636329	0.582267	0.494774	0.463581	0.453596
diff_013M_radius.	0.578416	0.500166	0.300872	0.206947	0.123342	0.04996	0.066171	0.11023	0.18743	0.226436	0.321945	0.521118	0.635161	0.652065	0.597151	0.576382	0.644476	0.767126	0.848604	0.872459	0.76563	0.64193	0.322821	0.102941	0.067189	0.321539	0.459281	0.429391	0.302978	0.129886	0.149105	0.311844	0.47038	0.598089	0.565854	0.575596
diff_014M_radius.	0.782781	0.721458	0.80841	0.972752	1.15453	1.345	1.61797	2.02041	2.05247	0.998608	0.287402	0.062155	0.107409	0.043842	0.063017	0.018892	0.079532	0.034015	0.071276	0.149539	0.266525	0.43003	0.501176	0.512266	0.53962	0.390141	0.179884	0.098719	0.121736	0.104434	0.168825	0.313412	0.482467	0.657913	0.807357	0.808435
diff_015F_radius.	0.497686	0.572941	0.573251	0.673722	0.708203	0.672689	0.604734	0.534877	0.492973	0.482427	0.385446	0.246085	0.085965	0.041476	0.219448	0.36182	0.502502	0.605772	0.622867	0.653683	0.737991	0.821766	0.791688	0.58975	0.497445	0.420623	0.22976	0.152225	0.087306	0.126123	0.115219	0.120642	0.16099	0.250058	0.34271	0.446662
diff_015M_radius.	0.234359	0.388975	0.435527	0.4872	0.532748	0.585427	0.685034	0.742112	0.79002	0.832335	0.613977	0.014384	0.541907	0.706462	0.746009	0.77635	0.803305	0.732722	0.747597	0.676835	0.676946	0.608898	0.544174	0.310417	0.115156	0.049587	0.058298	0.071377	0.117232	0.038599	0.077365	0.017375	0.036066	0.070682	0.089242	0.112658
diff_016F_radius.	0.347771	0.302261	0.409077	0.442865	0.451278	0.364957	0.431336	0.523752	0.606645	0.808795	1.1208	0.861438	0.416562	1.20216	0.858466	0.490619	0.201682	0.105379	0.023774	0.026516	0.106638	0.219085	0.257381	0.383472	0.426645	0.504885	0.414063	0.426135	0.444994	0.525752	0.644513	0.655164	0.506527	0.466286	0.393669	0.389349
diff_017F_radius.	0.014777	0.011097	0.021496	0.018268	0.03201	0.023545	0.024734	0.044937	0.064864	0.09211	0.109615	0.153831	0.493972	1.31263	1.56907	1.18028	0.985176	0.808376	0.731741	0.692724	0.714226	0.640404	0.528441	0.417132	0.325853	0.32126	0.266923	0.308591	0.426322	0.517705	0.5606	0.567286	0.519118	0.39861	0.308833	0.15854
diff_017M_radius.	0.369031	0.320268	0.180068	0.035207	0.168538	0.425739	0.855415	0.766565	0.79745	0.612339	0.078309	0.35737	0.493496	0.637815	0.765367	0.84647	0.844967	0.807683	0.723452	0.64896	0.3639	0.08731	0.124192	0.235095	0.24211	0.119982	0.132555	0.126665	0.20135	0.298608	0.31757	0.304029	0.276598	0.335623	0.409604	0.372967
diff_018F_radius.	0.894691	0.854766	0.714184	0.670975	0.565054	0.447929	0.352877	0.176398	0.077097	0.016199	0.104688	0.354433	0.30269	0.410119	0.569378	0.572561	0.576377	0.54481	0.52897	0.461166	0.371656	0.349774	0.244971	0.210549	0.275354	0.35662	0.40887	0.435194	0.365292	0.275088	0.230334	0.137416	0.096324	0.220677	0.521259	0.762117
diff_018M_radius.	0.220247	0.257497	0.170336	0.025732	0.122919	0.263288	0.23752	0.194318	0.306244	0.46425	0.231044	0.253809	0.137663	0.149091	0.080611	0.046552	0.091345	0.138357	0.084812	0.232613	0.244173	0.308481	0.556262	0.694765	0.639444	0.660228	0.74731	0.715449	0.420387	0.159796	0.058865	0.058807	0.046436	0.09674	0.120903	0.203644
diff_019F_radius.	1.1655	0.98939	0.853005	0.762021	0.658876	0.626425	0.589127	0.521235	0.425548	0.380044	0.139945	0.192571	0.334597	0.450076	0.60925	0.639523	0.640045	0.7162	0.725731	0.720463	0.733991	0.810378	0.827665	0.81457	0.569491	0.333736	0.152957	0.088713	0.074297	0.217082	0.522972	0.907479	1.16262	1.39172	1.38438	1.25517
diff_019M_radius.	0.103796	0.100165	0.075726	0.093429	0.063925	0.03985	0.04582	0.133735	0.187184	0.320296	0.168829	0.320337	0.410773	0.321363	0.317172	0.344571	0.324755	0.343792	0.377856	0.516775	0.724231	0.759843	0.696355	0.580885	0.437162	0.32038	0.263955	0.264269	0.168143	0.100254	0.026918	0.10304	0.118806	0.137967	0.066633	0.070703
diff_020F_radius.	0.213269	0.007563	0.093162	0.195358	0.2437	0.3195	0.282053	0.129591	0.043032	0.098632	0.173713	0.047401	0.100481	0.173985	0.343519	0.522	0.739017	0.905505	1.07397	1.14196	1.13188	1.04995	1.04943	0.934438	0.915635	0.898028	0.936577	0.898132	0.737714	0.62672	0.67679	0.778223	0.787286	0.717243	0.623235	0.447385
diff_020M_radius.	0.054601	0.190154	0.3863	0.540624	0.589538	0.613434	0.518917	0.487312	0.319045	0.075378	0.160883	0.20444	0.29245	0.271317	0.198952	0.172905	0.184045	0.281307	0.356591	0.546012	0.632318	0.827508	1.22879	1.53922	1.64894	1.55615	1.4733	1.23221	1.04717	0.893071	0.778724	0.748852	0.618257	0.499395	0.320073	0.156734
diff_021F_radius.	0.285292	0.278526	0.271856	0.20322	0.263365	0.204422	0.02501	0.155344	0.9918	1.45473	1.2299	1.16441	1.17605	1.2321	1.35762	1.36271	1.16392	0.814501	0.257046	0.264701	0.662302	0.987588	1.19364	1.31436	1.34466	1.32638	1.04766	0.853267	0.69931	0.691163	0.469519	0.207936	0.025598	0.229444	0.316357	0.33529
diff_021M_radius.	0.241737	0.171535	0.098909	0.188549	0.367793	0.43544	0.394529	0.287515	0.103007	0.01408	0.140489	0.090726	0.062213	0.147202	0.213414	0.060066	0.087763	0.069719	0.167546	0.368947	0.226477	0.215596	0.244709	0.271791	0.2911	0.293695	0.254083	0.349895	1.02483	0.266562	0.52787	0.480205	0.426984	0.437132	0.450393	0.387785
diff_022F_radius.	0.309083	0.032712	0.260966	0.435413	0.413298	0.314213	0.072078	0.252881	0.360151	0.317866	0.388996	0.851317	0.545017	0.275309	0.187283	0.111591	0.106211	0.134025	0.111684	0.091081	0.325778	0.563306	0.76398	0.892943	0.962958	1.06859	1.22902	1.15428	1.05156	0.825499	0.414068	0.149779	0.131318	0.328775	0.487727	0.461674
diff_022M_radius.	1.31401	0.950305	0.604096	0.308059	0.223259	0.343597	0.671627	0.757966	0.35909	0.377906	0.977132	1.09916	1.00065	0.971767	1.06424	1.18049	1.27254	1.32634	1.40884	1.38982	1.35768	1.33115	1.30136	1.17961	1.09683	0.962118	0.770748	0.478139	0.159701	0.845882	1.37801	1.62507	1.74619	1.74204	1.64515	1.55039
diff_023F_radius.	0.345105	0.413587	0.42872	0.412892	0.356007	0.367526	0.320118	0.398458	0.414223	0.10058	0.511301	0.275777	0.134401	0.001556	0.102393	0.216852	0.265106	0.290317	0.312632	0.115281	0.11279	0.225081	0.384917	0.350197	0.283472	0.229526	0.076918	0.053378	0.101713	0.259738	0.324272	0.317367	0.244752	0.222157	0.05111	0.168735
diff_023M_radius.	0.415446	0.335763	0.26944	0.366873	0.442858	0.574411	0.628378	0.789744	0.946089	0.989395	0.680478	0.154966	0.320761	0.458568	0.263693	0.274283	0.126873	0.160685	0.139532	0.155731	0.2278	0.40214	0.504525	0.384066	0.406654	0.317218	0.322576	0.089455	0.160016	0.379734	0.598679	0.709339	0.669337	0.65914	0.617623	0.500846
diff_024F_radius.	0.665012	0.640509	0.61939	0.510605	0.439914	0.316117	0.150117	0.142501	0.611683	0.642691	0.237275	0.132411	0.113719	0.185734	0.251014	0.274294	0.263191	0.230572	0.221831	0.179537	0.153788	0.169214	0.115852	0.050852	0.076583	0.131231	0.132872	0.11047	0.228146	0.249527	0.197859	0.091887	0.119582	0.324663	0.487489	0.566134
diff_024M_radius.	0.461628	0.671783	0.779553	0.854704	0.9073	1.07511	1.13417	1.04765	0.977434	0.70414	0.55352	0.029251	0.925967	1.0543	0.951525	1.00731	1.05099	0.929587	0.867192	0.750587	0.533915	0.340922	0.340401	0.311996	0.338335	0.260031	0.074779	0.085324	0.206244	0.294917	0.386722	0.440531	0.408185	0.338659	0.352044	0.385245
diff_025F_radius.	0.231945	0.265115	0.264827	0.271811	0.334829	0.319773	0.149457	0.421972	1.86878	2.18488	0.652044	0.108403	0.082543	0.08344	0.130185	0.210242	0.186954	0.179146	0.01196	0.154535	0.242552	0.324592	0.41908	0.400647	0.394907	0.253956	0.207759	0.655911	0.938498	0.93652	0.748132	0.584072	0.329618	0.122074	0.066056	0.162462
diff_025M_radius.	0.863571	0.930105	1.06145	1.2338	1.25126	1.42599	1.54439	1.60164	1.4429	1.23359	0.874389	0.173472	1.29988	1.51902	1.0469	0.708634	0.552589	0.537005	0.471843	0.50344	0.546618	0.590186	0.594497	0.660877	0.762416	0.8476	0.87442	0.690138	0.413935	0.01749	0.273715	0.542122	0.714314	0.705411	0.776345	0.767296
diff_026F_radius.	0.219166	0.265921	0.41073	0.522129	0.661573	0.735757	0.725057	0.671449	0.409792	0.33977	0.833292	0.621284	0.362366	0.134211	0.09146	0.037221	0.090688	0.12771	0.160817	0.099224	0.147779	0.27297	0.36569	0.390662	0.375345	0.426831	0.463161	0.365268	0.190853	0.0751	0.061911	0.07331	0.059854	0.066919	0.087648	0.08577
diff_026M_radius.	2.06689	2.01932	1.97196	1.96872	1.87401	1.74064	1.61677	1.59358	1.4323	1.15402	0.374766	0.837403	0.766352	0.853944	0.92567	1.06322	1.19962	1.48849	1.7498	2.10669	2.24307	2.28239	2.26661	2.1457	1.96668	1.39451	0.687463	0.191288	0.371917	0.844275	1.38938	1.86192	2.05457	2.13144	2.13357	2.10795
diff_027M_radius.	0.43883	0.454951	0.455073	0.213465	0.023429	0.18847	0.441917	0.586085	0.721681	0.807023	0.972263	1.15623	1.11695	1.06364	0.966751	0.96304	0.906535	0.869461	0.854896	0.736896	0.64526	0.510296	0.34026	0.233421	0.280945	0.287604	0.400759	0.416186	0.354217	0.243587	0.183774	0.038153	0.092354	0.235826	0.300106	0.3878
diff_029F_radius.	0.11886	0.097454	0.095895	0.141334	0.058647	0.017361	0.155335	0.416083	0.740524	1.06208	1.4321	1.16842	0.130721	0.153874	0.246697	0.220935	0.201526	0.154294	0.065672	0.132368	0.05407	0.012407	0.166727	0.345575	0.546177	0.429058	0.284708	0.160515	0.189913	0.154152	0.249965	0.240355	0.236235	0.215501	0.135731	0.075948
diff_029M_radius.	0.702068	0.84535	1.03408	1.15738	1.19869	1.23192	1.23717	1.26647	1.46585	1.49699	0.555398	0.04985	0.149267	0.25154	0.315086	0.366989	0.413144	0.474545	0.600156	0.752163	1.00915	1.2367	1.38566	1.57202	1.65148	1.72796	1.68118	1.72898	1.68277	1.54127	1.13862	0.866565	0.424232	0.082276	0.330529	0.603631
diff_030F_radius.	0.33237	0.378426	0.393318	0.318551	0.283916	0.227907	0.250327	0.267838	0.194119	0.077794	0.684323	1.23373	0.840982	0.60206	0.542868	0.465296	0.42802	0.40374	0.456685	0.536004	0.471017	0.26803	0.020954	0.165538	0.202523	0.271876	0.434042	0.436544	0.340268	0.335355	0.309632	0.393283	0.388429	0.439317	0.367997	0.360208
diff_030M_radius.	0.094465	0.118747	0.042869	0.020652	0.222477	0.407728	0.395202	0.385769	0.289529	0.992998	0.93567	0.557342	0.359702	0.274739	0.17726	0.132392	0.081235	0.07265	0.036424	0.037861	0.203838	0.253781	0.274562	0.379367	0.332133	0.253445	0.183867	0.021991	0.095891	0.09478	0.076692	0.014476	0.121094	0.189942	0.068738	0.056376
diff_031F_radius.	0.104684	0.143842	0.134781	0.110285	0.063338	0.065542	0.066231	0.227558	0.665599	1.65825	1.55765	0.921214	0.639342	0.508945	0.375951	0.316411	0.295151	0.244472	0.248222	0.235951	0.20386	0.15261	0.115043	0.08583	0.019277	0.013765	0.294306	0.562153	0.622874	0.405764	0.228131	0.199511	0.15917	0.12019	0.080518	0.056919
diff_031M_radius.	0.444741	0.545792	0.694727	0.904445	0.988828	1.06391	1.00543	0.907805	0.891739	0.613973	0.095168	0.114669	0.257991	0.475584	0.340835	0.082485	0.130717	0.275922	0.402299	0.522738	0.581022	0.714007	0.953136	1.05475	1.16734	1.25468	1.27328	1.27432	1.11746	0.908681	0.677688	0.573726	0.413116	0.031934	0.179998	0.317946
diff_033F_radius.	0.617407	0.542589	0.545888	0.556271	0.493613	0.397056	0.309206	0.143328	0.11231	0.050583	0.034186	0.157047	0.340207	0.351104	0.717246	0.805523	0.828572	0.8824	0.899622	0.925523	0.955329	0.992056	1.04789	1.13972	1.21841	1.33452	1.35158	1.26954	1.05262	0.732991	0.462241	0.091067	0.256097	0.514233	0.571727	0.576057
diff_034F_radius.	0.043957	0.195462	0.210153	0.188502	0.13922	0.093395	0.156257	0.324259	0.621884	0.95888	0.88847	0.756194	0.752772	0.735627	0.752847	0.787898	0.84351	0.911031	0.950336	1.00222	1.10343	1.17691	1.1823	1.12792	1.13436	0.9744	0.731699	0.437148	0.134394	0.047236	0.030396	0.225312	0.33052	0.361965	0.381806	0.244711
diff_034M_radius.	0.246924	0.147317	0.034582	0.087276	0.132831	0.202422	0.330764	0.464119	0.516275	0.637838	0.582434	0.075619	0.306667	0.482076	0.468975	0.465975	0.470036	0.383776	0.300675	0.276525	0.204378	0.208017	0.157646	0.113865	0.163754	0.187953	0.140443	0.0555	0.069766	0.241035	0.177108	0.253508	0.319072	0.321124	0.290089	0.333535
diff_035F_radius.	0.320974	0.360845	0.370968	0.478854	0.529157	0.698289	1.15169	1.07879	0.533632	0.373847	0.410517	0.336034	0.295352	0.199368	0.120962	0.029747	0.068832	0.202162	0.304336	0.452881	0.615244	0.868596	0.956595	1.08937	1.01328	0.868381	0.557829	0.409271	0.29622	0.179844	0.116305	0.009862	0.111084	0.19657	0.258606	0.270402
diff_036F_radius.	0.428762	0.429062	0.377854	0.307659	0.254646	0.256981	0.248233	0.257964	0.057276	0.204235	0.164178	0.013348	0.225091	0.268111	0.341858	0.395984	0.30492	0.297297	0.36496	0.426227	0.478483	0.532033	0.510511	0.59784	0.545651	0.362364	0.272043	0.229946	0.223162	0.15023	0.033639	0.102186	0.249942	0.428738	0.418899	0.49367
diff_036M_radius.	0.634383	0.489901	0.363951	0.149328	0.016533	0.15993	0.232788	0.044456	0.723189	1.54706	1.27693	0.594737	0.245231	0.711443	1.01839	1.27937	1.56452	1.83332	2.03326	2.18613	2.33036	2.1815	1.89099	1.62593	1.17871	0.908472	0.640079	0.473431	0.293524	0.036178	0.196461	0.202912	0.160552	0.130515	0.294468	0.486259
diff_038F_radius.	0.015158	0.054898	0.044042	0.044111	0.1291	0.2131	0.310159	0.439187	0.635067	0.497684	0.068591	0.43614	0.420473	0.276775	0.105945	0.010182	0.091525	0.215038	0.339516	0.479303	0.551083	0.58927	0.510495	0.342432	0.12574	0.037289	0.230219	0.27472	0.224435	0.288425	0.312756	0.339243	0.231832	0.106435	0.064185	0.050616
diff_038M_radius.	0.491576	0.624429	0.679854	0.63069	0.461496	0.197671	0.099381	0.467581	0.576655	0.963655	0.658101	0.088413	0.187956	0.269412	0.384481	0.549556	0.677358	0.802331	0.866184	0.874634	0.792757	0.821462	0.796001	0.751605	0.664851	0.637536	0.653648	0.636099	0.455283	0.202767	0.201428	0.400772	0.570884	0.770295	0.743811	0.572544
diff_039F_radius.	0.364847	0.419114	0.495164	0.648335	0.739901	0.840302	0.943313	1.11932	1.65067	2.09722	1.98113	0.586129	1.27765	1.19617	0.889229	0.707694	0.645855	0.580814	0.583303	0.599975	0.672036	0.587884	0.479776	0.282077	0.160036	0.072655	0.085731	0.110571	0.092114	0.181942	0.238098	0.32581	0.423308	0.4195	0.373491	0.439021
diff_039M_radius.	0.152286	0.227853	0.181973	0.031206	0.160886	0.266185	0.316867	0.470778	0.509405	0.643172	0.695699	0.491773	0.341625	0.473493	0.544272	0.562601	0.545378	0.563391	0.440679	0.373306	0.22138	0.098309	0.11112	0.076722	0.037473	0.317879	0.528232	0.596282	0.629184	0.744688	0.778091	0.710779	0.629554	0.551547	0.315502	0.094265
diff_041M_radius.	0.0865	0.133748	0.164993	0.138009	0.131139	0.182246	0.187202	0.379876	0.185241	0.473701	0.527678	0.56854	0.407421	0.415351	0.380506	0.322701	0.230639	0.152528	0.058633	0.058032	0.095531	0.161637	0.092341	0.088537	0.286945	0.632168	0.966642	1.20637	1.29541	1.40244	1.34542	1.20654	1.03701	0.730457	0.503209	0.162864
diff_042F_radius.	1.23556	1.07665	0.79593	0.611857	0.372394	0.151486	0.029211	0.094959	0.052289	0.040377	0.05095	0.405746	0.693339	0.817714	0.965729	1.02676	1.15557	1.33693	1.49688	1.69545	1.84549	1.96707	1.95198	1.93912	1.81063	1.57016	1.25387	0.761118	0.194467	0.341774	0.946481	1.31205	1.41751	1.43503	1.40697	1.31441
diff_042M_radius.	0.556888	0.669244	0.816483	0.92996	0.953764	0.828315	0.705728	0.569938	0.202787	0.086879	0.408263	0.659705	0.801029	0.877546	0.928848	0.805575	0.704282	0.724323	0.748939	0.616228	0.550468	0.515927	0.557044	0.670699	0.961628	1.08197	1.09906	1.07624	1.19308	1.08589	0.741152	0.502838	0.204515	0.055085	0.165361	0.40656
diff_043M_radius.	0.83722	0.835778	0.770704	0.615751	0.324754	0.056101	0.190861	0.256044	0.248854	0.129583	0.129565	0.099385	0.193895	0.239886	0.111903	0.220482	0.266554	0.263159	0.240934	0.210338	0.174349	0.09346	0.0049	0.197709	0.373723	0.31154	0.065107	0.244919	0.366539	0.536651	0.653405	0.742973	0.766244	0.787087	0.781224	0.828
diff_044F_radius.	0.368099	0.558819	0.675327	0.760213	0.786785	0.768796	0.780171	0.807676	0.839317	0.953858	1.11862	1.5577	1.20821	0.473141	0.221642	0.156052	0.212918	0.119906	0.108403	0.108724	0.080967	0.153674	0.219301	0.233899	0.251947	0.211211	0.198654	0.195608	0.125855	0.110097	0.083757	0.048979	0.17585	0.23573	0.232997	0.247207
diff_045M_radius.	0.03323	0.082192	0.162195	0.043585	0.061861	0.172919	0.319653	0.159908	0.247138	0.433229	0.367896	0.546	0.582616	0.675364	0.762996	0.876064	0.965572	0.956903	0.850702	0.725377	0.543974	0.539927	0.400387	0.308517	0.138938	0.202799	0.243926	0.075055	0.112556	0.117243	0.060455	0.067243	0.14298	0.103512	0.056961	0.027412
diff_046F_radius.	0.349249	0.444716	0.499244	0.462013	0.461785	0.422077	0.344584	0.371139	0.382071	0.384743	0.478501	0.440924	0.273402	0.177701	0.125782	0.046089	0.050325	0.040741	0.088335	0.089764	0.044834	0.084102	0.216594	0.307815	0.475312	0.684675	0.858636	0.941228	0.812834	0.725118	0.603128	0.544994	0.391842	0.242437	0.070309	0.177979
diff_048F_radius.	0.046986	0.040089	0.078724	0.073332	0.008841	0.071878	0.121237	0.170732	0.144098	0.068783	0.207649	0.388446	0.175399	0.185357	0.405757	0.579456	0.694744	0.73101	0.735944	0.702006	0.614663	0.502515	0.395119	0.263061	0.245835	0.371021	0.557296	0.650758	0.627043	0.369628	0.285144	0.23693	0.132386	0.109608	0.074164	0.0317
diff_049F_radius.	0.542338	0.564171	0.584819	0.489792	0.41665	0.307068	0.139711	0.036193	0.104469	1.53737	2.43974	1.59228	0.902915	0.606423	0.354201	0.257786	0.202799	0.15973	0.03811	0.106473	0.160728	0.12957	0.114993	0.101667	0.036921	0.006591	0.144829	0.276133	0.278912	0.09181	0.041142	0.032511	0.142443	0.087519	0.231972	0.320377
diff_049M_radius.	0.917939	0.785313	0.616874	0.450692	0.246048	0.084653	0.058751	0.085896	0.482725	0.47188	0.426731	0.14454	0.151298	0.372979	0.55531	0.630342	0.605954	0.372194	0.108306	0.190628	0.291798	0.172595	0.092651	0.124751	0.371289	0.493543	0.425735	0.345756	0.170193	0.06453	0.171069	0.096745	0.165198	0.368653	0.673791	0.892281
diff_050F_radius.	0.513487	0.504337	0.456505	0.396224	0.300386	0.093773	0.494087	0.920321	0.382791	0.31233	0.544621	0.462146	0.181554	0.050799	0.109147	0.178662	0.228134	0.331323	0.4557	0.553804	0.634657	0.749563	0.719859	0.654014	0.632207	0.56517	0.497088	0.389082	0.201254	0.208099	0.113351	0.074548	0.021974	0.255453	0.470376	0.475829
diff_050M_radius.	0.248406	0.136222	0.086628	0.21299	0.21026	0.202473	0.031833	0.320556	0.913959	0.473597	0.698342	1.46763	1.49388	1.27415	1.02099	0.825296	0.671372	0.632367	0.624262	0.6651	0.729676	0.797336	0.878189	1.00144	1.048	0.936189	0.900689	0.680178	0.537454	0.313755	0.082078	0.220037	0.449963	0.555056	0.464364	0.41157
diff_051F_radius.	0.376356	0.281862	0.223062	0.179664	0.074397	0.124787	0.361234	1.05794	2.07628	1.15921	0.14667	0.685175	0.705837	0.602503	0.45045	0.316589	0.150554	0.1358	0.472226	0.743696	1.01559	1.07115	1.06684	1.05453	0.768455	0.545294	0.406384	0.198712	0.053395	0.280891	0.610269	0.774427	0.815839	0.69885	0.68576	0.442006
diff_052M_radius.	0.077915	0.094713	0.228544	0.295016	0.301824	0.289476	0.334693	0.323863	0.418438	0.629026	0.720927	0.448236	0.026462	0.194514	0.138105	0.105272	0.087793	0.097904	0.093381	0.238552	0.356769	0.388326	0.547982	0.516626	0.424703	0.239362	0.177877	0.072284	0.088132	0.229853	0.278873	0.157093	0.050556	0.182125	0.086948	0.063504
diff_053F_radius.	0.807274	0.954678	1.04728	1.05819	0.971537	0.94389	0.978574	1.10732	1.17267	1.08077	0.351403	0.322871	0.708626	0.749683	0.878767	0.815985	0.889267	0.871571	0.860635	0.880367	0.733193	0.668202	0.592625	0.52204	0.564635	0.498284	0.45039	0.476005	0.648346	0.58564	0.457034	0.272004	0.153151	0.173056	0.402516	0.659167
diff_053M_radius.	1.32038	1.58053	1.68639	1.87728	2.0154	2.10216	2.22263	2.33895	2.25944	1.86975	1.20892	0.588893	0.10748	0.194663	0.42647	0.740603	0.956989	1.23923	1.46911	1.71581	1.88334	2.03517	2.01456	1.96033	1.86867	1.6008	1.38428	0.992774	0.605242	0.260104	0.081159	0.256612	0.475308	0.640838	0.838243	1.08896
diff_054F_radius.	0.581308	0.643055	0.777367	0.815168	0.726648	0.610061	0.514385	0.333125	0.136012	0.343179	1.17517	0.965257	0.096921	0.181529	0.209294	0.174628	0.069435	0.098729	0.072949	0.217401	0.348005	0.491425	0.530155	0.63256	0.699541	0.67885	0.43885	0.118848	0.612539	0.548639	0.671889	0.822429	0.901864	1.06756	0.970135	0.772212
diff_054M_radius.	0.282537	0.253233	0.331945	0.22453	0.119759	0.099974	0.082329	0.081178	0.149825	0.248146	0.446726	0.376757	0.276603	1.21807	1.30012	1.01397	0.710429	0.619903	0.531066	0.438491	0.453207	0.504826	0.547369	0.594415	0.762338	0.851488	0.803771	0.778546	0.562373	0.300786	0.099929	0.104399	0.045666	0.147352	0.205943	0.197773
diff_055F_radius.	0.046695	0.126672	0.20058	0.179324	0.132448	0.084772	0.180432	0.404021	0.55164	0.221171	0.170281	0.223645	0.224207	0.228656	0.233382	0.222753	0.145585	0.135996	0.071128	0.209499	0.395595	0.51248	0.633308	0.625222	0.550969	0.502463	0.322536	0.181183	0.310473	0.439409	0.535375	0.723295	0.682056	0.569569	0.363792	0.195751
diff_055M_radius.	0.420535	0.492173	0.54586	0.623742	0.695734	0.726991	0.791513	0.876972	0.983723	0.893714	0.725628	0.083271	0.475	0.440925	0.294526	0.224127	0.245822	0.229092	0.208694	0.174982	0.179987	0.017395	0.347181	0.601224	0.689881	0.824729	0.766127	0.749441	0.821467	1.09879	1.07856	0.887343	0.687623	0.524836	0.439675	0.405162
diff_056M_radius.	0.330322	0.376551	0.438168	0.433446	0.401228	0.390725	0.431509	0.530491	0.518985	0.467331	0.759948	0.828713	0.424364	0.304481	0.192995	0.076059	0.125027	0.241787	0.529883	0.729815	1.02176	1.32426	1.4786	1.55214	1.44666	1.22901	1.11341	1.02963	0.997161	0.963943	0.652179	0.447684	0.222119	0.039367	0.098153	0.20414
diff_057M_radius.	0.475772	0.518466	0.481247	0.526526	0.609244	0.724531	0.846402	0.625759	0.11642	0.737743	0.71566	0.80121	1.21009	1.32264	1.18281	1.05655	0.945786	0.824147	0.662032	0.493692	0.308385	0.232092	0.123722	0.283785	0.495505	0.858828	1.25497	0.927631	0.321453	0.176387	0.263965	0.30218	0.02428	0.176814	0.422755	0.498548
diff_07165F_radius.	0.386439	0.26176	0.150692	0.087598	0.082597	0.106427	0.020817	0.084613	0.31144	0.494335	0.628228	0.835663	1.07876	1.18838	1.07163	0.979479	1.02387	1.22219	1.39726	1.52489	1.38682	1.24408	1.17564	1.06601	0.951004	0.861798	0.695472	0.275616	0.803418	0.972711	0.506361	0.293157	0.440725	0.536627	0.545514	0.482623
diff_07182M_radius.	0.272703	0.44955	0.538272	0.514716	0.078981	0.056242	0.192501	0.248684	0.378848	0.914564	0.804904	0.859754	1.09161	0.981016	0.833918	0.593916	0.425951	0.311298	0.243954	0.218217	0.194251	0.140495	0.396622	0.972527	1.37133	1.41427	1.3466	1.36669	1.45489	1.55145	1.61811	1.41274	1.12284	0.875593	0.478399	0.074044
diff_10002M_radius.	0.196724	0.208426	0.211365	0.1804	0.121734	0.083132	0.097352	0.101172	0.142099	0.701844	0.185254	0.499868	0.368412	0.3052	0.22273	0.12874	0.097988	0.241065	0.26137	0.183667	0.086004	0.05236	0.189638	0.172733	0.146368	0.180312	0.178069	0.258478	0.408922	0.478585	0.410997	0.281341	0.078961	0.112438	0.140728	0.18234
diff_10016M_radius.	0.189169	0.076759	0.089545	0.251722	0.32241	0.377081	0.312389	0.190374	0.127072	0.235032	0.475737	0.573987	0.459979	0.184377	0.012729	0.021112	0.187805	0.252301	0.353795	0.387324	0.300976	0.1336	0.429951	0.725652	0.937814	0.866455	0.696636	0.489686	0.37436	0.476595	0.613141	0.335728	0.061484	0.363482	0.45196	0.351742
diff_10059M_radius.	0.710121	0.422729	0.227483	0.08496	0.044429	0.112692	0.1835	0.098218	0.155408	0.592659	0.430028	0.029268	0.196404	0.143499	0.198274	0.185668	0.0867	0.044387	0.023623	0.151539	0.693076	1.28944	1.4737	1.26604	0.925768	0.645535	0.554698	0.564594	0.472069	0.424819	0.21885	0.09609	0.364157	0.565657	0.648053	0.70937
diff_10106F_radius.	0.269547	0.1116	0.016302	0.092726	0.2416	0.259034	0.214676	0.130935	0.056969	0.22031	0.487874	0.669669	0.659689	0.600058	0.140985	0.031787	0.085357	0.1719	0.263594	0.341732	0.363066	0.184276	0.111217	0.534576	0.858125	1.03805	1.00556	0.823512	0.609983	0.551329	0.56188	0.645966	0.297864	0.160395	0.42362	0.43835
diff_10183M_radius.	0.670817	0.736005	0.695558	0.655527	0.605018	0.543413	0.475076	0.483378	0.446833	0.259032	0.306886	0.418809	0.170794	0.120266	0.202825	0.305401	0.359596	0.448027	0.536769	0.608626	0.655762	0.55582	0.396485	0.071994	0.33384	0.329734	0.171955	0.239158	0.144621	0.126261	0.355165	0.744261	0.760613	0.830105	0.859482	0.784888
diff_10206F_radius.	0.42864	0.415252	0.185995	0.09234	0.237199	0.215613	0.248248	0.233635	0.242521	0.206316	0.709184	2.0336	2.00246	0.066527	0.130665	0.180148	0.184577	0.167371	0.150046	0.18684	0.113359	0.091999	0.087501	0.058879	0.349142	0.671037	0.75817	0.5504	0.260964	0.129169	0.150891	0.209576	0.165665	0.096501	0.084762	0.31251
diff_11071M_radius.	0.420597	0.428017	0.286311	0.065827	0.075778	0.091668	0.068456	0.134434	0.068693	0.037117	0.026498	0.322776	0.663975	0.351098	0.73906	0.56232	0.484444	0.442135	0.43236	0.429705	0.506022	0.547364	0.369349	0.300343	0.198303	0.147605	0.135304	0.251236	0.344286	0.331019	0.163302	0.137227	0.313123	0.431666	0.436363	0.402408
diff_11108M_radius.	0.093979	0.116174	0.156222	0.169578	0.171596	0.184718	1.00346	1.61191	1.99077	2.44495	2.57533	2.54171	2.35942	2.13225	1.95473	1.84985	1.86878	1.84641	1.80509	1.74441	1.67072	1.62213	1.32677	0.822182	0.252516	0.0849	0.163615	0.185764	0.159169	0.293096	0.432017	0.470396	0.435966	0.342733	0.211062	0.102616
diff_11131F_radius.	0.269955	0.220714	0.26975	0.393591	0.624985	0.907003	1.21562	1.61797	1.89199	1.68215	0.623643	0.437936	0.669483	0.3221	0.155085	0.097765	0.042136	0.158072	0.045741	0.073285	0.054205	0.094293	0.039709	0.193279	0.310879	0.368043	0.28068	0.22026	0.087252	0.352971	0.827239	0.929449	0.791458	0.61231	0.396485	0.317038
diff_12123M_radius.	0.838343	0.500805	0.289925	0.194809	0.322603	0.407111	0.584839	0.762029	0.65079	0.203042	0.816425	1.61244	2.05553	1.16786	0.80546	0.635659	0.598261	0.49948	0.504418	0.428592	0.598711	0.611475	0.375693	0.087257	0.440693	0.495302	0.24093	0.104391	0.345643	0.771831	1.29235	1.56679	1.68427	1.70883	1.51877	1.17353
diff_13053M_radius.	0.032249	0.123601	0.221548	0.113958	0.048308	0.001579	0.043781	0.071384	0.486527	0.854638	0.639016	0.18246	0.262788	0.14425	0.080814	0.012413	0.06314	0.05704	0.089914	0.057473	0.152882	0.262964	0.3299	0.340912	0.354933	0.339042	0.237289	0.168202	0.195201	0.206292	0.185203	0.167191	0.191941	0.107902	0.070625	0.105982
diff_13054M_radius.	0.210507	0.198222	0.064476	0.026231	0.075371	0.173808	0.45985	1.09221	1.62901	0.201417	1.44443	1.8554	1.45267	1.23124	1.01824	0.86121	0.690546	0.518021	0.335741	0.20538	0.069769	0.139564	0.171295	0.273447	0.240204	0.225073	0.47426	0.449365	0.163948	0.253724	0.39676	0.265907	0.098352	0.057574	0.112795	0.287244
diff_13065F_radius.	0.625672	0.60536	0.57349	0.492636	0.3792	0.374085	0.469628	0.57502	0.607264	0.475865	0.360811	0.305736	0.194226	0.147192	0.114986	0.124528	0.496494	0.67917	0.802209	0.858441	0.810489	0.714431	0.498466	0.315758	0.207986	0.265017	0.158488	0.213399	0.257154	0.497862	0.252093	0.307754	0.416673	1.04683	0.780609	0.665146
diff_13075F_radius.	0.094504	0.063518	0.121948	0.139965	0.1128	0.111823	0.06443	0.110559	0.152333	0.256485	0.491713	0.951391	0.616456	0.23408	0.218721	0.159311	0.070778	0.076144	0.046668	0.033582	0.096816	0.296309	0.526902	0.743304	0.874292	0.851994	0.535205	0.120537	0.205566	0.237548	0.272673	0.367224	0.487877	0.52606	0.469594	0.276479
diff_13084F_radius.	1.44059	1.3749	1.26075	1.19958	1.19261	1.36257	1.45409	0.200098	1.18045	1.12311	0.571368	0.404993	0.48324	0.631833	0.977928	1.38996	1.67986	1.45058	0.567149	0.135179	0.139924	0.11956	0.310048	0.564483	0.568934	0.158773	0.36991	0.702355	0.715585	0.514423	0.340755	0.559955	0.952345	1.30686	1.50611	1.58204
diff_13090M_radius.	1.17	1.47045	1.704	1.57665	1.07801	0.718786	0.38476	0.170814	0.115428	0.245728	0.08828	0.850169	1.2281	1.32893	1.53596	1.71417	1.97809	2.20696	2.36154	2.38095	2.47343	2.39235	2.18218	1.87971	1.74736	1.65646	1.65191	1.56198	1.42078	0.946402	0.22899	0.309639	0.46347	0.462119	0.515595	0.711737
diff_13092M_radius.	0.419141	0.542803	0.67082	0.586228	0.533188	0.443965	0.347522	0.352427	0.193336	0.076193	0.42072	0.768822	0.840509	0.702421	0.673907	0.754048	0.836113	0.832942	0.966248	0.835449	0.917688	0.783813	0.480214	0.43428	0.360621	0.4392	0.579703	0.540471	0.477697	0.246847	0.031185	0.053375	0.067475	0.113571	0.263135	0.391036
diff_13096M_radius.	0.207167	0.015972	0.145632	0.226836	0.207586	0.143353	0.089386	0.072047	0.106366	0.08137	0.33596	1.14318	0.706055	0.511849	0.475011	0.417443	0.378016	0.369183	0.451873	0.546206	0.629218	0.507117	0.671661	0.540694	0.401158	0.217292	0.051845	0.138381	0.139627	0.048339	0.017797	0.119648	0.121119	0.136843	0.215853	0.362905
diff_13099F_radius.	0.152857	0.255706	0.387807	0.551627	0.682213	0.783719	0.914786	0.980852	1.05728	1.14814	0.774	0.537963	0.396014	0.241552	0.025525	0.133043	0.247145	0.351959	0.405979	0.424273	0.318006	0.260046	0.302635	0.484802	0.497246	0.490668	0.360742	0.304084	0.062181	0.102476	0.026492	0.135113	0.195276	0.212528	0.193661	0.143944
diff_13109F_radius.	0.433501	0.372629	0.202956	0.130744	0.111785	0.178312	0.291875	0.100735	0.201787	0.304227	0.574032	1.12156	1.15579	1.05716	0.940401	0.934092	1.16004	1.40433	1.53808	1.46167	1.25489	1.12332	1.02518	0.593379	0.364983	0.008806	0.28287	0.491383	0.731501	0.662912	0.415735	0.307899	0.263224	0.222757	0.262982	0.362058
diff_13116M_radius.	0.226978	0.491258	0.583552	0.467249	0.355097	0.236285	0.130603	0.132628	0.660847	0.868329	0.537968	0.246768	1.23565	1.06612	0.930098	0.636231	0.529235	0.426961	0.343478	0.270109	0.427731	0.372992	0.220019	0.275298	0.216754	0.215426	0.200365	0.421832	0.602402	0.692016	0.405434	0.071452	0.092639	0.199789	0.132769	0.250069
diff_13118M_radius.	0.386855	0.553797	0.899979	0.967621	1.01628	0.920301	0.858885	0.68343	0.578921	0.110459	0.412203	0.373394	0.332811	0.28906	0.229026	0.186446	0.099079	0.115421	0.065373	0.035835	0.094661	0.164922	0.421549	0.699974	0.576622	0.660708	0.522403	0.412401	0.305843	0.229283	0.257008	0.328834	0.270641	0.111114	0.051852	0.134279
diff_13119F_radius.	0.102226	0.063137	0.110264	0.091944	0.098572	0.086499	0.071325	0.41007	0.874816	1.17578	1.056	0.757824	0.567266	0.445935	0.318615	0.174599	0.028747	0.293517	0.546649	0.554713	0.365656	0.020164	0.124996	0.376803	0.46552	0.38778	0.519204	0.589029	0.595336	0.551863	0.501013	0.454179	0.358789	0.179263	0.204844	0.182403
diff_13121M_radius.	0.186524	0.164837	0.075761	0.034559	0.161748	0.189649	0.210356	0.13226	0.088253	0.230579	0.3637	0.313909	0.390149	0.150442	0.09047	0.314583	0.534834	0.654168	0.708941	0.73311	0.561076	0.382464	0.087463	0.203962	0.388111	0.535046	0.440153	0.385856	0.352644	0.398456	0.039021	0.269028	0.456059	0.500617	0.346308	0.309099
diff_13122M_radius.	0.062964	0.179784	0.253061	0.516764	0.503412	0.446661	0.385924	0.312659	0.378288	0.392802	0.255533	0.727071	0.882896	0.649891	0.252384	0.198709	0.122751	0.117111	0.166911	0.249336	0.365649	0.623203	0.945064	1.2023	1.20589	1.09966	0.731795	0.539285	0.368189	0.330278	0.275126	0.113193	0.05848	0.117364	0.127826	0.067655
diff_13124F_radius.	0.184786	0.308246	0.142244	0.075383	0.043625	0.01992	0.044872	0.052042	0.137813	0.845708	0.948089	0.945539	0.699716	0.477935	0.376956	0.276261	0.305808	0.058791	0.129631	0.197857	0.130146	0.219334	0.29717	0.268763	0.331383	0.241947	0.432592	0.33065	0.362746	0.359981	0.449061	0.247215	0.41007	0.14422	0.108432	0.115928
diff_13125F_radius.	0.203001	0.263579	0.261792	0.313851	0.541218	0.558833	0.157339	1.26136	1.4705	0.86811	0.508843	0.29115	0.203492	0.142379	0.128042	0.15307	0.153301	0.298805	0.395135	0.712248	0.751338	0.72535	0.450928	0.177338	0.124881	0.349077	0.339878	0.389221	0.456546	0.298098	0.158653	0.088679	0.160794	0.026285	0.033359	0.16377
diff_13126F_radius.	0.205663	0.293144	0.276593	0.339569	0.298742	0.23525	0.205185	0.250892	0.309572	0.219668	0.453708	0.293677	0.633874	0.68407	0.580901	0.507979	0.485727	0.474133	0.470074	0.603796	0.66502	0.682646	0.388191	0.324105	0.283383	0.399759	0.542399	0.520448	0.364694	0.06362	0.157833	0.313757	0.332583	0.400472	0.34298	0.293451
diff_13129M_radius.	0.113947	0.077228	0.08879	0.1654	0.334669	0.540545	0.812687	1.10486	1.54046	1.47599	0.284894	0.880448	0.692469	0.507923	0.352229	0.251596	0.222589	0.159864	0.132693	0.152686	0.205074	0.399576	0.385911	0.33158	0.118291	0.056677	0.153736	0.319125	0.423322	0.234279	0.100497	0.202148	0.319619	0.340878	0.325692	0.203495
diff_13130F_radius.	0.305316	0.299501	0.238673	0.244971	0.262539	0.311886	0.436707	0.533236	0.826835	0.422523	0.187532	0.622289	0.286168	0.229966	0.161939	0.164117	0.159936	0.211765	0.352946	0.369871	0.416753	0.450546	0.321272	0.249564	0.191739	0.205774	0.23743	0.140715	0.1728	0.107781	0.176416	0.195286	0.265174	0.264838	0.271574	0.349942
diff_13131F_radius.	0.496045	0.267731	0.222543	0.186676	0.26271	0.232551	0.323573	0.437497	0.48277	0.47628	1.16944	0.982984	0.313465	0.104724	0.26492	0.374682	0.38226	0.334965	0.214104	0.142925	0.299913	0.514771	0.730139	0.635661	0.626548	0.537971	0.461839	0.317086	0.272723	0.117177	0.026639	0.146613	0.58857	0.646777	0.732916	0.521001
diff_13132F_radius.	0.360372	0.526817	0.632703	0.652667	0.665183	0.698414	0.737846	0.826671	0.82463	0.899371	0.84251	0.978192	0.983296	1.08245	0.674717	0.428275	0.276089	0.223736	0.185922	0.173229	0.105203	0.082182	0.112595	0.075261	0.109269	0.140669	0.097223	0.07633	0.18917	0.453792	0.561759	0.406804	0.161898	0.127621	0.197518	0.219082
diff_13134M_radius.	0.275675	0.133268	0.117565	0.095863	0.171301	0.163454	0.207835	0.095821	0.446281	1.00658	0.382359	0.577007	0.296151	0.135812	0.038887	0.106039	0.149692	0.205655	0.206519	0.285582	0.387967	0.260731	0.294147	0.266583	0.240439	0.106922	0.03417	0.246812	0.763615	1.08491	1.26517	0.83216	0.414189	0.097964	0.253186	0.453135
diff_13135F_radius.	0.341758	0.268915	0.166496	0.157474	0.057535	0.014593	0.063749	0.049979	0.208121	0.329072	0.257522	0.541846	0.432857	0.405256	0.374455	0.398702	0.475579	0.57989	0.859538	1.07717	1.01096	0.505127	0.066763	0.080471	0.16853	0.330828	0.227447	0.169973	0.324726	0.126533	0.121292	0.065337	0.063929	0.183833	0.339254	0.381819
diff_13136M_radius.	0.410194	0.548789	0.588524	0.492643	0.115992	0.106858	0.209055	0.265547	0.217806	0.214189	0.282995	0.458375	0.8284	0.697277	0.59451	0.409605	0.327099	0.284576	0.235467	0.223224	0.245525	0.345543	0.392861	0.548108	0.591022	0.724416	0.883621	0.716221	0.665895	0.35427	0.286077	0.064827	0.178611	0.04975	0.168243	0.283912
diff_13137M_radius.	0.353382	0.351749	0.430082	0.436531	0.440424	0.453401	0.480642	0.511681	0.491878	0.523856	0.575112	0.179179	0.061875	0.098599	0.03921	0.112895	0.142624	0.274666	0.367254	0.390665	0.454865	0.441451	0.37845	0.232785	0.075465	0.101051	0.226722	0.240181	0.196885	0.145971	0.08772	0.128554	0.360663	0.46558	0.497776	0.368872
diff_13140M_radius.	0.452766	0.639994	0.635779	0.452289	0.302374	0.167667	0.179043	0.287943	0.475022	0.566755	0.076663	0.03688	0.08175	0.117033	0.191897	0.297199	0.414419	0.536644	0.749106	1.13347	1.48314	1.55246	1.55327	1.61274	1.48713	1.21993	0.920011	0.499015	0.216621	0.245885	0.453714	0.639384	0.516508	0.201465	0.125855	0.258165
diff_13141M_radius.	0.84702	0.933631	0.914366	0.821087	0.704231	0.561577	0.464677	0.383083	0.458617	0.658782	0.717787	0.902469	0.647947	0.0088	0.065185	0.102446	0.112527	0.154557	0.193604	0.324961	0.419771	0.619663	0.80994	0.80767	0.678449	0.378688	0.065468	0.654571	1.00145	0.534683	0.081908	0.240528	0.21899	0.179879	0.162044	0.554395
diff_13142M_radius.	0.064247	0.138621	0.265746	0.200091	0.035571	0.08017	0.189871	0.155652	0.073872	0.049576	0.123785	0.420207	0.558802	0.435233	0.418138	0.427252	0.347293	0.297963	0.264434	0.331485	0.366762	0.403713	0.488966	0.6415	0.736065	0.737497	0.624316	0.60503	0.668071	0.412428	0.10082	0.023862	0.128461	0.190575	0.206423	0.162281
diff_13144M_radius.	0.047409	0.391385	0.493651	0.512299	0.451246	0.326034	0.248228	0.326276	0.76192	0.396046	0.502978	0.054259	0.827696	0.930614	0.950095	0.911095	0.787496	0.661995	0.567177	0.461019	0.049368	0.088814	0.067033	0.213024	0.717966	0.978109	1.01277	0.702085	0.245783	0.097317	0.269232	0.457526	0.545488	0.727266	0.877037	0.546378
diff_13146F_radius.	0.330796	0.098535	0.056115	0.191013	0.065117	0.209403	0.313419	0.415422	0.512334	0.654964	0.946269	1.23374	0.216477	1.01305	1.06256	0.791299	0.67793	0.524085	0.441667	0.398996	0.432568	0.405344	0.405056	0.431154	0.316219	0.057781	0.365395	0.575956	0.688711	0.643431	0.482849	0.338481	0.359513	0.497633	0.641309	0.534609
diff_13147F_radius.	0.368856	0.299502	0.2537	0.289022	0.375813	0.485512	0.571178	0.645296	0.428522	0.132893	0.613831	0.050907	0.074776	0.108909	0.28527	0.375563	0.375819	0.115486	0.12666	0.316633	0.384044	0.253548	0.07537	0.17354	0.279763	0.332003	0.348526	0.478857	0.755298	0.908093	0.666285	0.333252	0.138201	0.332763	0.575229	0.525631
diff_13147M_radius.	0.575159	0.584424	0.445128	0.393114	0.309796	0.271223	0.360754	0.452791	0.529705	0.639881	0.403031	0.181744	0.369198	0.037239	0.072577	0.109336	0.320429	0.397766	0.407654	0.13192	0.109092	0.3144	0.390616	0.262123	0.038176	0.154925	0.253233	0.353356	0.392087	0.454388	0.687362	0.881888	0.727709	0.369709	0.059052	0.336209
diff_13148M_radius.	0.126012	0.152552	0.158432	0.231647	0.051395	0.187546	0.220152	0.321294	0.482324	0.718179	1.22635	1.15845	0.535803	0.268084	0.276532	0.3503	0.306432	0.287315	0.257322	0.225431	0.235313	0.310741	0.372561	0.463217	0.612684	0.636176	0.559993	0.455028	0.3744	0.290451	0.193734	0.151057	0.169407	0.298392	0.343439	0.211724
diff_13155F_radius.	0.103147	0.112856	0.189061	0.253899	0.220974	0.161311	0.08055	0.087744	0.399625	1.06848	0.726515	0.48803	1.53699	1.57523	1.42263	1.33734	1.27979	1.26825	1.25354	1.19583	1.11481	0.836041	0.539101	0.219346	0.0557	0.290903	0.449573	0.604649	0.699045	0.723347	0.612692	0.512693	0.494819	0.376939	0.229657	0.098152
diff_13156M_radius.	0.256352	0.117431	0.329176	0.462228	0.477847	0.447592	0.398508	0.399172	0.424878	0.146068	0.283526	0.656768	0.737832	0.852818	0.822578	0.725558	0.614697	0.530664	0.529095	0.475534	0.475911	0.517363	0.510557	0.455705	0.181376	0.139428	0.063487	0.094192	0.247623	0.43572	0.435448	0.211434	0.247438	0.576272	0.623965	0.465661
diff_13158M_radius.	0.664545	0.736671	0.72807	0.726224	0.772009	0.699748	0.609746	0.517866	0.34839	0.301666	0.10661	0.134879	0.175096	0.055771	0.219599	0.364181	0.433085	0.529023	0.91456	1.44312	1.82563	1.88099	2.02486	1.99576	1.72771	1.52092	1.25077	0.838059	0.495854	0.133637	0.113073	0.150588	0.132737	0.141809	0.243569	0.500867
diff_13160M_radius.	0.786044	0.792572	0.72135	0.61233	0.541332	0.52262	0.551561	0.564892	0.466909	0.446728	0.864451	0.471117	0.263889	0.183159	0.20672	0.170925	0.132454	0.077861	0.072921	0.120905	0.170143	0.09835	0.206356	0.499315	0.642159	0.645216	0.523015	0.318816	0.244991	0.127469	0.029754	0.122377	0.157008	0.244602	0.429482	0.675897
diff_13162M_radius.	0.494879	0.327112	0.082376	0.184392	0.249439	0.058275	0.185278	0.281288	0.301915	0.353474	0.33939	0.501476	0.332675	0.067963	0.038284	0.086338	0.151183	0.08435	0.079356	0.085603	0.108099	0.169762	0.295906	0.472146	0.529935	0.453121	0.196679	0.110271	0.230285	0.29951	0.231785	0.133311	0.126095	0.124649	0.27534	0.438794
diff_13165M_radius.	0.539526	0.749253	0.831265	0.756394	0.548581	0.244848	0.017417	0.097902	0.047467	0.047543	0.083153	0.059191	0.314319	0.079776	0.905224	0.569284	0.392565	0.190941	0.117922	0.205029	0.396766	0.645853	0.726773	0.557085	0.338336	0.12913	0.44913	0.530516	0.382767	0.176144	0.231235	0.599863	0.81253	0.753714	0.501306	0.069933
diff_13166M_radius.	0.160353	0.145229	0.181126	0.272925	0.332051	0.2614	0.257394	0.330147	0.153214	0.479445	0.504118	0.482931	0.471139	0.447314	0.407992	0.349703	0.341977	0.440396	0.489488	0.4794	0.467295	0.189292	0.032567	0.119484	0.107241	0.03279	0.045447	0.164141	0.208068	0.264706	0.299758	0.355254	0.235269	0.071721	0.119581	0.205563
diff_13169M_radius.	0.989087	0.982949	0.923258	0.735448	0.617679	0.609085	0.676885	0.951893	1.2569	1.74365	0.522652	0.412713	0.750588	0.415002	0.168941	0.17409	0.118433	0.143594	0.207523	0.390131	0.458125	0.667153	0.886441	1.1803	1.36124	1.29489	1.17175	0.909608	0.573797	0.418999	0.14515	0.18072	0.513464	0.743426	0.854507	0.954293
diff_001F_radius.	0.737056	0.609491	0.470597	0.357683	0.290415	0.359557	0.302599	0.345405	0.305994	0.074269	0.320428	0.979293	1.27551	1.29529	1.30352	1.33066	1.326	1.28278	1.23144	1.29888	1.3897	1.20292	0.896976	0.766191	0.650325	0.518956	0.163084	0.307141	0.691589	0.859431	1.03209	1.17209	1.23239	1.18367	1.07092	0.880612
diff_002F_radius.	0.339474	0.519676	0.699157	0.871573	0.999707	1.13171	1.32393	1.44942	1.43295	1.44234	1.47353	1.01366	0.411835	0.429553	0.838937	1.20589	1.33864	1.2605	1.17824	0.962142	0.666779	0.305882	0.028383	0.464845	0.858553	1.10919	1.29525	1.32961	1.36013	1.34048	1.31296	1.23757	0.959779	0.637796	0.259136	0.053739
diff_002M_radius.	1.23805	1.05123	0.740074	0.471015	0.307435	0.189393	0.135936	0.070741	0.069153	0.390082	0.886997	0.930326	0.844865	0.803673	0.786558	0.778705	0.813938	0.722479	0.775882	0.727306	0.610051	0.44366	0.321363	0.238967	0.12616	0.079284	0.125211	0.140871	0.066975	0.179939	0.363254	0.722298	0.960277	1.0844	1.12244	1.11832
diff_003F_radius.	1.00655	1.13815	0.966306	0.673357	0.463688	0.254024	0.044778	0.68598	1.46221	0.723864	0.963605	0.824349	0.439209	0.25794	0.214984	0.203685	0.241452	0.314906	0.370521	0.470725	0.622331	0.662207	0.477921	0.333517	0.358612	0.3384	0.285629	0.124616	0.077979	0.097207	0.041405	0.084784	0.018404	0.129249	0.316958	0.703241
diff_003M_radius.	0.560741	0.528633	0.450494	0.509568	0.653199	0.803544	0.979889	1.22359	1.40043	1.35802	1.1035	0.839318	0.734375	0.594898	0.467771	0.367186	0.081204	0.188491	0.322569	0.300027	0.225324	0.211099	0.176161	0.216683	0.299172	0.361434	0.415866	0.462283	0.467516	0.061745	0.505655	0.885548	0.825118	0.672252	0.542061	0.522165
diff_004F_radius.	0.078232	0.151167	0.365401	0.42152	0.510074	0.509332	0.43846	0.460592	0.342127	0.305263	0.228947	0.127608	0.108455	0.033315	0.088803	0.071082	0.163463	0.216788	0.25912	0.263413	0.247772	0.237444	0.243429	0.175182	0.1318	0.054299	0.085162	0.029007	0.142926	0.225017	0.252158	0.14836	0.053121	0.195065	0.222319	0.184238
diff_006M_radius.	0.411583	0.249939	0.284403	0.438971	0.503217	0.36622	0.235744	0.158947	0.244339	0.415109	0.162321	0.497725	0.479506	0.055996	0.230125	0.322674	0.363813	0.379081	0.342609	0.541198	0.707035	0.708047	0.426472	0.081489	0.234554	0.220265	0.342674	0.356227	0.061287	0.549058	1.14905	1.56546	1.61709	1.33976	1.01671	0.743327
diff_007F_radius.	0.165088	0.298371	0.392138	0.443128	0.498182	0.535058	0.452981	0.307635	0.043586	0.445553	0.436225	0.347021	0.336482	0.26684	0.262748	0.315604	0.380827	0.490752	0.668938	0.833669	0.994097	1.03655	1.12864	1.10931	1.12446	0.972707	0.824292	0.668635	0.540136	0.449227	0.322947	0.237209	0.14405	0.115464	0.084216	0.141742
diff_008M_radius.	0.766862	0.754596	0.364564	0.075992	0.174483	0.307864	0.276999	0.159176	0.082742	0.224857	0.069416	0.831788	0.654663	0.383456	0.16369	0.124655	0.064019	0.015717	0.188209	0.357588	0.454473	0.407296	0.24471	0.135872	0.130563	0.233918	0.34715	0.453356	0.385446	0.22899	0.143945	0.136058	0.236854	0.355305	0.4732	0.651141
diff_009M_radius.	1.6841	1.43449	0.848202	0.252161	0.268027	0.641517	0.915125	1.09384	1.12848	1.18637	0.963857	1.16363	1.97035	1.54618	1.26166	1.10531	0.926571	0.631699	0.320698	0.173785	0.521665	0.789099	0.790703	0.805551	1.02238	1.36056	1.52656	1.6557	1.65347	1.61758	1.62259	1.64464	1.50444	1.53054	1.59681	1.81027
diff_010M_radius.	0.035034	0.05088	0.023107	0.032906	0.02316	0.025499	0.057833	0.093399	0.353051	0.610551	0.888344	0.863608	0.667542	0.360236	0.17703	0.259871	0.28162	0.315143	0.306565	0.26838	0.143055	0.062971	0.106148	0.093057	0.06162	0.146603	0.396186	0.430107	0.176227	0.124482	0.289172	0.43885	0.496994	0.363516	0.188193	0.053556
diff_011F_radius.	0.191106	0.142778	0.219042	0.303468	0.416684	0.448409	0.473032	0.527989	0.58779	0.668506	0.963348	1.26704	1.39909	1.1961	0.890284	0.627732	0.459078	0.346174	0.230818	0.089049	0.049554	0.202499	0.307549	0.338724	0.34819	0.298117	0.289687	0.202698	0.093786	0.068006	0.282465	0.360453	0.419652	0.364992	0.273598	0.18257
diff_011M_radius.	0.527443	0.934733	1.09989	1.21955	0.907356	0.67378	0.39159	0.096641	0.314917	0.922147	1.48033	0.948634	0.442324	0.242708	0.042178	0.273204	0.461413	0.603424	0.818014	1.02782	1.2151	1.24434	1.05546	0.834722	0.567132	0.366935	0.222813	0.225667	0.122575	0.078752	0.116753	0.030006	0.237457	0.246346	0.140802	0.073911
diff_012M_radius.	1.99736	2.24368	1.94114	1.72396	1.47447	1.05301	0.501696	0.023311	0.452985	0.307941	1.50414	2.02093	1.81084	1.34094	0.773391	0.254166	0.265771	0.713163	1.16294	1.51743	1.78416	1.79438	1.6584	1.34687	0.929725	0.594121	0.456844	0.372324	0.202292	0.151723	0.173133	0.296514	0.301469	0.028022	0.591287	1.31392
diff_013M_radius.	0.902394	0.733681	0.557025	0.538514	0.416376	0.418858	0.265498	0.071988	0.280142	0.541346	0.460894	0.206578	0.242871	0.306598	0.358831	0.283457	0.162743	0.164313	0.173405	0.175879	0.181245	0.067678	0.039227	0.12076	0.273097	0.265624	0.272204	0.204795	0.125032	0.093752	0.152004	0.360832	0.513317	0.748942	0.912003	0.942744
diff_014M_radius.	0.992681	0.976432	0.772153	0.640157	0.520554	0.530721	0.547746	0.746008	0.78498	0.705034	0.57633	0.308955	0.185131	0.02576	0.097516	0.092707	0.079648	0.071461	0.08783	0.149402	0.181433	0.37348	0.424451	0.628321	0.756539	0.702099	0.432033	0.134619	0.017465	0.135192	0.17248	0.278435	0.354717	0.438105	0.628136	0.827363
diff_015F_radius.	0.188253	0.263419	0.341546	0.468085	0.58535	0.674216	0.752531	0.906692	0.988641	0.904862	0.698599	0.50751	0.321219	0.256381	0.124774	0.16197	0.139607	0.037084	0.076593	0.119848	0.214476	0.407177	0.419944	0.388096	0.401336	0.419467	0.38109	0.280292	0.247052	0.132843	0.016724	0.062039	0.041662	0.054111	0.064483	0.179266
diff_015M_radius.	1.11116	1.17917	1.12001	0.963751	0.792221	0.679557	0.658685	0.635406	0.659842	0.652389	0.381846	0.26855	0.77657	1.20843	1.33325	1.32862	1.35564	1.30953	1.21248	1.04555	0.883115	0.706019	0.440899	0.048445	0.184563	0.447644	0.560042	0.634003	0.636081	0.686621	0.752883	0.815826	0.839671	0.92173	0.886562	1.03214
diff_016F_radius.	0.30923	0.487392	0.668706	0.811192	0.872505	0.783266	0.757248	0.784153	0.804631	1.06711	1.2413	1.10395	0.513782	0.175881	0.108585	0.027469	0.059979	0.083388	0.098242	0.12933	0.237555	0.264015	0.15492	0.03241	0.126301	0.05223	0.023936	0.129317	0.317919	0.327831	0.256727	0.158605	0.103745	0.04123	0.053653	0.138518
diff_017F_radius.	0.115237	0.076538	0.070129	0.103413	0.059037	0.097066	0.037068	0.04645	0.058655	0.060224	0.06847	0.077377	0.216856	0.486425	0.681164	0.725294	0.70035	0.652308	0.582769	0.504508	0.421344	0.383257	0.294861	0.251212	0.186783	0.16753	0.173887	0.289095	0.376017	0.399245	0.327361	0.274283	0.298688	0.166512	0.083444	0.091867
diff_017M_radius.	0.546972	0.498702	0.452585	0.363755	0.272379	0.140927	0.068237	0.183762	0.600947	0.459765	0.296315	0.258726	0.3778	0.484723	0.506202	0.506178	0.57218	0.567363	0.624593	0.634309	0.672604	0.729046	0.640133	0.393087	0.096285	0.077605	0.164294	0.131079	0.21771	0.191022	0.247129	0.189407	0.206226	0.320208	0.353462	0.47312
diff_018F_radius.	0.526714	0.50544	0.518957	0.406168	0.318474	0.236439	0.20676	0.150113	0.11621	0.070618	0.173276	0.155371	0.588479	0.193944	0.125522	0.169121	0.240348	0.227572	0.250437	0.272473	0.286096	0.344909	0.474582	0.638017	0.849947	0.960082	0.938666	0.690763	0.390077	0.262439	0.23557	0.17588	0.044133	0.12927	0.286862	0.481004
diff_018M_radius.	0.243307	0.546925	0.852144	0.662464	0.336386	0.171439	0.182329	0.124755	0.048163	0.239418	0.747013	0.603455	0.405563	0.277444	0.142091	0.058409	0.112717	0.23316	0.318829	0.43476	0.4918	0.432395	0.333514	0.302676	0.277816	0.229497	0.142256	0.199109	0.352475	0.237944	0.088435	0.069973	0.064808	0.087983	0.040022	0.130698
diff_019F_radius.	1.05307	0.798147	0.583096	0.437795	0.290736	0.141455	0.130583	0.074081	0.08286	0.068606	0.013926	0.061341	0.218169	0.406171	0.456921	0.402997	0.464658	0.412271	0.40429	0.371189	0.331477	0.356121	0.523899	0.558352	0.546505	0.428417	0.274261	0.079608	0.086047	0.246071	0.521531	0.868639	1.15669	1.30795	1.31256	1.17907
diff_019M_radius.	0.229214	0.186174	0.136044	0.161331	0.174652	0.24322	0.27559	0.272133	0.240866	0.283932	0.276972	0.273393	0.21517	0.132654	0.158834	0.17347	0.121144	0.040988	0.099186	0.104331	0.117515	0.162838	0.148608	0.193366	0.265798	0.264948	0.177364	0.072783	0.099299	0.096747	0.054934	0.087201	0.112413	0.048908	0.099614	0.161715
diff_020F_radius.	0.338044	0.543416	0.689749	0.723243	0.65982	0.572843	0.461367	0.137124	0.257045	0.554189	0.646874	0.854952	0.681829	0.712028	0.797521	0.875332	1.02093	1.10892	1.15732	1.13648	1.12728	0.98382	0.867041	0.773226	0.773	0.693134	0.53823	0.396114	0.397509	0.312479	0.303783	0.421139	0.45391	0.407793	0.199512	0.074477
diff_020M_radius.	0.095154	0.415263	0.797193	0.947405	0.598261	0.387799	0.291322	0.249345	0.131361	0.137933	0.469035	0.800459	1.05307	1.05591	0.997305	0.917048	0.933875	0.921172	1.0483	1.15651	1.3065	1.41616	1.61598	1.76375	1.73379	1.57001	1.25769	0.942526	0.619268	0.458948	0.38498	0.330446	0.316478	0.325925	0.218885	0.114473
diff_021F_radius.	0.5666	0.490077	0.448864	0.341481	0.185135	0.023674	0.299913	0.487146	0.264624	0.29488	0.303072	0.317358	0.33072	0.320924	0.385407	0.369307	0.320634	0.181276	0.070908	0.145344	0.274149	0.553648	0.802202	1.04589	1.275	1.38504	1.41031	1.42761	1.35203	1.18149	0.972431	0.69165	0.260635	0.204915	0.340192	0.427554
diff_021M_radius.	0.692187	0.775101	0.782597	0.668231	0.495807	0.403488	0.339702	0.277426	0.145952	0.022322	0.15642	0.214116	0.129121	0.102495	0.107294	0.074515	0.10479	0.160886	0.197601	0.284942	0.358284	0.350307	0.436492	0.508422	0.494003	0.43911	0.447577	0.492385	0.594491	0.62522	0.635579	0.592661	0.510412	0.506494	0.480981	0.513018
diff_022F_radius.	0.195151	0.384144	0.580176	0.956842	0.873482	0.717155	0.631376	0.541731	0.483059	0.534741	0.716185	0.554716	0.11068	0.238113	0.355916	0.48405	0.59249	0.691485	0.770522	0.654307	0.334068	0.118962	0.444541	0.693494	0.749917	0.815246	0.802269	0.861965	1.03418	1.03029	0.81356	0.575785	0.275187	0.104222	0.053617	0.070843
diff_022M_radius.	0.839581	1.14384	1.23759	1.17206	1.12383	1.02684	0.78404	0.35165	0.44229	1.48262	1.77733	1.4396	0.964196	0.868828	0.830962	0.819226	0.884013	0.897796	0.872377	0.943233	1.01525	1.18196	1.3683	1.41847	1.41682	1.15054	0.822232	0.42247	0.11001	0.501865	0.773098	0.947374	1.0354	0.99099	0.816106	0.715876
diff_023F_radius.	0.082663	0.203135	0.258915	0.210827	0.158558	0.088088	0.077237	0.077005	0.248565	0.42421	0.254626	0.041867	0.22679	0.294565	0.258104	0.255713	0.282539	0.373948	0.295724	0.150722	0.175298	0.039279	0.051487	0.105831	0.150096	0.104514	0.129591	0.074384	0.018239	0.065178	0.109519	0.099084	0.105809	0.07386	0.112547	0.067658
diff_023M_radius.	0.405999	0.447105	0.541533	0.678549	0.628279	0.618929	0.671951	0.680032	0.734776	0.721646	0.831039	0.715349	0.804967	0.710106	0.437829	0.156502	0.016381	0.253291	0.344591	0.588792	0.688397	0.762263	0.670838	0.651248	0.58178	0.565724	0.517501	0.350182	0.196486	0.052496	0.036369	0.11417	0.110566	0.192557	0.304917	0.409553
diff_024F_radius.	0.365259	0.327519	0.311417	0.271444	0.276595	0.273958	0.323692	0.353824	0.055984	0.050989	0.112944	0.147912	0.152201	0.11241	0.101467	0.084926	0.161626	0.244849	0.327308	0.442575	0.557262	0.59014	0.466025	0.198287	0.095848	0.38234	0.657597	0.830267	0.892999	0.874554	0.809127	0.733619	0.678821	0.407926	0.052179	0.174097
diff_024M_radius.	0.494084	0.181268	0.125392	0.428915	0.61143	0.694818	0.795248	0.793834	0.790446	0.748546	0.714497	0.524411	0.024968	0.30538	0.567706	0.698969	0.801245	0.808643	0.835597	0.825387	0.743633	0.718942	0.589943	0.487043	0.454656	0.320174	0.202152	0.0773	0.118159	0.217597	0.151426	0.085345	0.313517	0.551828	0.777132	0.763281
diff_025F_radius.	0.13501	0.09457	0.033902	0.030886	0.061856	0.152449	0.335123	0.562817	1.15512	0.646645	0.056298	0.298758	0.396411	0.46301	0.392174	0.363419	0.274217	0.177038	0.182738	0.092308	0.13833	0.190399	0.379038	0.578923	0.839139	0.583429	0.136623	0.268411	0.723488	0.844961	0.952276	0.696051	0.348117	0.196817	0.108882	0.104334
diff_025M_radius.	0.831134	1.03419	1.02015	0.85859	0.628528	0.437394	0.316489	0.242282	0.158939	0.338043	0.724934	1.06089	0.845341	0.207271	0.650576	0.612941	0.450008	0.389909	0.308795	0.388858	0.367981	0.264143	0.166473	0.074496	0.175238	0.336662	0.425548	0.406864	0.353116	0.35502	0.272334	0.201129	0.235463	0.306005	0.531541	0.685032
diff_026F_radius.	0.074673	0.082178	0.101794	0.102623	0.121338	0.120859	0.105039	0.072855	0.044862	0.126541	0.102937	0.176118	0.19197	0.118444	0.198061	0.224663	0.218238	0.217653	0.166341	0.131327	0.113418	0.068177	0.048377	0.067822	0.242331	0.476285	0.766106	0.596468	0.353173	0.222886	0.170571	0.169242	0.164295	0.127374	0.090446	0.077169
diff_026M_radius.	1.21617	1.02163	0.817941	0.561107	0.421683	0.246519	0.141727	0.055345	0.067265	0.366729	0.843354	0.621741	0.253303	0.32849	0.386512	0.517506	0.61059	0.750876	0.90344	1.01567	1.00182	0.939801	0.822758	0.762422	0.636274	0.446296	0.309577	0.268929	0.036033	0.233925	0.453378	0.650094	0.799005	1.04292	1.18317	1.24367
diff_027M_radius.	0.302322	0.2067	0.075547	0.233651	0.433614	0.519456	0.608108	0.691564	0.790427	0.880676	1.23772	1.6176	1.65396	1.33615	1.19328	1.01266	1.00728	0.976637	0.908501	0.73536	0.560157	0.339048	0.156055	0.079532	0.403938	0.477712	0.328666	0.172976	0.188093	0.105117	0.178903	0.301252	0.445979	0.374672	0.200411	0.129963
diff_029F_radius.	0.589224	0.583295	0.599045	0.473745	0.397099	0.236123	0.059462	0.097283	0.283339	0.343849	0.254479	0.091844	0.414973	0.329631	0.183972	0.131697	0.097405	0.052789	0.100161	0.199227	0.245117	0.280679	0.19755	0.013817	0.120516	0.077732	0.050381	0.068999	0.086676	0.170646	0.299336	0.31465	0.325616	0.435369	0.48476	0.479603
diff_029M_radius.	0.928299	0.974322	1.02312	0.863816	0.825621	0.923314	0.96793	1.11572	0.755601	0.076516	0.979366	1.04066	0.909603	0.764728	0.710317	0.617524	0.591746	0.583535	0.574263	0.696182	0.817001	0.930923	1.07455	1.17142	1.30047	1.35483	1.40847	1.41105	1.23504	0.915457	0.550875	0.254367	0.229635	0.509357	0.757193	0.888747
diff_030F_radius.	0.503519	0.608172	0.663224	0.590147	0.555076	0.456785	0.367314	0.290947	0.267092	0.395389	0.312606	0.106039	0.324984	0.434765	0.451547	0.450512	0.462653	0.453437	0.467847	0.372038	0.368977	0.352421	0.322059	0.29506	0.197482	0.100101	0.363902	0.696697	0.864117	1.08637	1.19392	1.0446	0.753476	0.599935	0.481176	0.408814
diff_030M_radius.	0.231422	0.270108	0.316808	0.402986	0.481309	0.780516	0.783276	1.00777	1.06745	0.64265	0.133196	0.373218	0.510973	0.43828	0.324878	0.214134	0.272798	0.077061	0.054588	0.067532	0.081519	0.089524	0.121086	0.138323	0.04354	0.050819	0.146348	0.288722	0.38653	0.349664	0.324575	0.233501	0.216819	0.210762	0.086814	0.250899
diff_031F_radius.	0.069565	0.232306	0.41419	0.404483	0.426534	0.340676	0.210079	0.062851	0.567235	1.3172	1.28259	0.659324	0.460793	0.293117	0.21636	0.200535	0.272382	0.369466	0.625848	0.703041	0.789644	0.739342	0.649249	0.400263	0.265191	0.152867	0.059361	0.197978	0.347923	0.313382	0.340851	0.251273	0.193377	0.139033	0.129179	0.092572
diff_031M_radius.	0.125162	0.440412	0.775458	0.904545	1.06334	1.14438	1.12468	1.01641	0.880641	0.813364	0.763381	0.47703	0.066489	0.215018	0.20958	0.244195	0.227683	0.219793	0.253894	0.373904	0.350422	0.470217	0.56475	0.594645	0.787772	1.066	1.23931	1.47211	1.46349	1.28742	1.06288	0.829543	0.703319	0.726868	0.722975	0.421316
diff_033F_radius.	0.374995	0.374859	0.330424	0.121141	0.061639	0.171712	0.199893	0.177737	0.100917	0.073851	0.024922	0.048652	0.100197	0.258766	0.688079	0.723252	0.653701	0.620989	0.592787	0.522121	0.497272	0.487576	0.517422	0.622462	0.766978	0.840452	0.812265	0.767735	0.713726	0.64885	0.490539	0.306492	0.294912	0.273129	0.1318	0.091835
diff_034F_radius.	0.784813	0.884782	0.864336	0.760075	0.698349	0.646064	0.688019	1.02754	1.56704	2.01937	0.196157	0.454503	0.760564	0.92287	1.08182	1.21941	1.30914	1.4562	1.45735	1.31096	1.15538	0.972316	0.903955	0.820531	0.808034	0.720663	0.71412	0.589481	0.382141	0.200493	0.047044	0.028415	0.10421	0.176383	0.428164	0.631735
diff_034M_radius.	0.682245	0.660973	0.680006	0.591871	0.414049	0.353044	0.32887	0.346907	0.34513	0.325975	0.072245	0.46303	0.829116	1.09884	1.13894	1.07601	1.0412	0.960677	0.818874	0.642268	0.488526	0.335152	0.157138	0.122737	0.364773	0.542991	0.700205	0.695155	0.693341	0.690101	0.669622	0.633902	0.687519	0.630167	0.65872	0.598111
diff_035F_radius.	0.520184	0.469409	0.479702	0.412636	0.478072	0.520122	0.572512	0.360083	0.010223	0.080919	0.222012	0.215673	0.178269	0.060759	0.02579	0.199185	0.288576	0.390842	0.449233	0.459309	0.458907	0.33493	0.375763	0.327127	0.28709	0.18626	0.060226	0.103619	0.221213	0.288906	0.277286	0.291524	0.26014	0.290278	0.378129	0.457945
diff_036F_radius.	0.18765	0.089387	0.123947	0.113001	0.126799	0.023549	0.013113	0.075641	0.053804	0.109559	0.291497	0.460136	0.457745	0.328625	0.249681	0.188928	0.132397	0.1383	0.052397	0.00962	0.0991	0.255956	0.426932	0.492917	0.577402	0.559195	0.64096	0.512102	0.330997	0.163458	0.035451	0.129492	0.278086	0.440752	0.45593	0.321032
diff_036M_radius.	0.885082	0.988786	0.869042	0.578093	0.396733	0.231293	0.018217	0.152094	0.814644	1.86482	1.4928	1.04683	0.754011	0.452724	0.123448	0.184029	0.42882	0.666636	0.987498	1.21908	1.33279	1.136	0.987455	0.804359	0.611831	0.586799	0.500925	0.452152	0.544733	0.386851	0.135256	0.035534	0.113187	0.078138	0.247567	0.565306
diff_038F_radius.	0.211456	0.149272	0.133909	0.086757	0.048758	0.094941	0.17743	0.243767	0.331351	0.257198	0.204189	0.090859	0.082261	0.092307	0.053261	0.093642	0.169337	0.194638	0.18423	0.098406	0.084159	0.060037	0.13415	0.288185	0.384074	0.433085	0.350992	0.422719	0.27267	0.423553	0.403707	0.335194	0.339486	0.316746	0.28541	0.244344
diff_038M_radius.	1.15574	1.11826	0.902356	0.688006	0.492299	0.387388	0.29379	0.354981	0.763966	0.934739	0.898538	0.288643	0.228656	0.148277	0.059194	0.213666	0.329036	0.370064	0.459802	0.566647	0.635791	0.74882	0.882062	1.02446	1.12778	1.09648	0.848846	0.678013	0.597297	0.520185	0.344964	0.206145	0.106313	0.533001	0.898553	1.08182
diff_039F_radius.	0.245921	0.190456	0.259107	0.256145	0.325951	0.335706	0.410036	0.550549	0.614719	0.520179	0.219157	1.17247	1.78625	1.72884	1.45325	1.25181	1.0899	0.965691	0.875396	0.736257	0.686004	0.696994	0.650015	0.519725	0.308297	0.136105	0.036412	0.138475	0.312005	0.322721	0.364327	0.460887	0.458842	0.392499	0.398171	0.268955
diff_039M_radius.	0.369175	0.349728	0.20296	0.116336	0.130004	0.193098	0.184576	0.295192	0.628547	1.20584	1.36974	1.18697	0.837769	0.657766	0.679501	0.53467	0.451165	0.305739	0.295411	0.209902	0.250592	0.117972	0.106231	0.07897	0.143688	0.15614	0.169579	0.09373	0.127062	0.246985	0.25475	0.374208	0.403068	0.411923	0.452518	0.39774
diff_041M_radius.	0.235868	0.160325	0.143498	0.171158	0.107358	0.087014	0.034584	0.399322	0.760274	0.870299	0.611391	0.450142	0.421677	0.376268	0.305447	0.266433	0.145064	0.019616	0.214704	0.088359	0.084147	0.044833	0.225562	0.439059	0.572587	0.733442	0.93441	0.980143	1.16698	1.19493	1.01382	0.926506	0.652234	0.411506	0.174976	0.029783
diff_042F_radius.	1.4016	1.2894	1.01175	0.764426	0.539574	0.465675	0.407742	0.317194	0.131604	0.215996	0.856899	0.915844	1.01897	1.14656	1.3296	1.36749	1.48733	1.53021	1.59266	1.54053	1.53544	1.4348	1.35786	1.3052	1.11787	0.951113	0.711329	0.266968	0.103117	0.4408	0.594348	0.736638	0.967429	1.21713	1.40235	1.48349
diff_042M_radius.	0.531403	0.712673	0.715419	0.794001	0.803825	0.752312	0.74659	0.647802	0.592722	0.637339	0.902151	0.729767	0.735497	0.457413	0.032907	0.147929	0.34382	0.32717	0.299034	0.225923	0.2081	0.289736	0.615916	0.928663	1.04462	1.09572	1.26169	1.39312	1.21578	1.17141	1.35289	1.42654	1.35519	0.944509	0.460304	0.133028
diff_043M_radius.	0.648157	0.70175	0.671808	0.463846	0.119469	0.235409	0.390261	0.439146	0.296549	0.18332	0.177852	0.277864	0.225912	0.177312	0.281531	0.107034	0.012401	0.126919	0.17169	0.242382	0.240941	0.372329	0.417888	0.514435	0.587159	0.605052	0.500215	0.3106	0.170206	0.084877	0.278143	0.40866	0.467386	0.44223	0.516389	0.590468
diff_044F_radius.	0.473383	0.618038	0.720429	0.82618	0.866913	0.829252	0.768434	0.667878	0.585958	0.553165	0.39978	0.275749	0.034026	0.397025	0.703962	0.530014	0.486211	0.41672	0.356389	0.333911	0.266451	0.158763	0.016561	0.132054	0.184269	0.243528	0.345302	0.37462	0.346266	0.410955	0.410746	0.373345	0.316529	0.227974	0.189101	0.294765
diff_045M_radius.	0.117253	0.098237	0.056606	0.04439	0.187136	0.106938	0.129609	0.147986	0.068223	0.223997	0.481426	0.530167	0.561337	0.549092	0.517335	0.463157	0.480751	0.401764	0.384148	0.301093	0.347168	0.41008	0.395585	0.258605	0.141301	0.067043	0.136302	0.185341	0.456456	0.637631	0.668431	0.653276	0.424066	0.343013	0.092386	0.150868
diff_046F_radius.	0.1927	0.052173	0.100921	0.106095	0.155252	0.148123	0.164246	0.157207	0.239457	0.349948	0.635899	0.927609	1.10902	0.880324	0.504802	0.271662	0.102879	0.07276	0.103755	0.112133	0.181937	0.21492	0.302345	0.282191	0.314627	0.296125	0.263876	0.271069	0.135438	0.034884	0.080034	0.317505	0.442319	0.44255	0.398805	0.306526
diff_048F_radius.	0.407751	0.394806	0.324627	0.160958	0.062589	0.255163	0.542275	0.937868	1.27238	1.27196	1.34377	0.924219	0.542634	0.542576	0.710649	0.825163	0.940793	1.02261	0.980669	0.887261	0.731514	0.553037	0.394283	0.278423	0.083728	0.143712	0.252542	0.420668	0.428028	0.322935	0.157119	0.128729	0.128771	0.169521	0.270848	0.344558
diff_049F_radius.	0.323951	0.389049	0.446674	0.435831	0.4351	0.43593	0.311458	0.239221	0.327683	0.790474	0.221456	0.302598	0.416226	0.319083	0.268251	0.197271	0.122989	0.040202	0.122936	0.174928	0.172186	0.108386	0.138728	0.197644	0.202901	0.218354	0.151366	0.165412	0.176695	0.149793	0.07862	0.04283	0.021274	0.045934	0.118063	0.177157
diff_049M_radius.	1.12933	1.11753	1.09217	0.994688	0.904353	0.851413	0.64287	0.562193	0.718314	0.8504	0.737508	0.478947	0.294084	0.14914	0.081594	0.207203	0.311315	0.279089	0.132756	0.025689	0.113052	0.263932	0.243475	0.300684	0.363449	0.455102	0.484509	0.474034	0.59971	0.561369	0.520069	0.456279	0.147953	0.356731	0.857255	0.969736
diff_050F_radius.	0.519038	0.400131	0.300165	0.219322	0.055229	0.204541	0.487778	0.583369	0.391359	0.121268	0.078453	0.115768	0.0747	0.109972	0.078853	0.096549	0.218816	0.258599	0.299995	0.424466	0.479038	0.537685	0.465401	0.368823	0.311772	0.226513	0.128189	0.045688	0.358349	0.753518	1.0031	1.12711	1.01719	0.890189	0.673913	0.535224
diff_050M_radius.	0.393377	0.270196	0.210296	0.100977	0.076876	0.093799	0.063672	0.018421	0.053864	0.111047	0.484429	0.840647	0.957677	0.804315	0.647405	0.615903	0.6095	0.617173	0.647511	0.764268	0.866977	1.06185	1.2332	1.36229	1.33434	1.02488	0.729266	0.400199	0.146197	0.090135	0.039456	0.146209	0.342634	0.516952	0.527352	0.447155
diff_051F_radius.	0.059562	0.06029	0.148914	0.032817	0.025734	0.066695	0.04395	0.065152	0.217585	0.112298	0.517574	0.719934	0.742168	0.60394	0.467159	0.228823	0.086384	0.486013	0.881298	1.06961	1.20079	1.08698	1.01783	0.85109	0.620901	0.444421	0.338345	0.340078	0.331106	0.362077	0.370295	0.272648	0.207426	0.142816	0.124912	0.102403
diff_052M_radius.	0.053398	0.137803	0.223353	0.292318	0.39402	0.435462	0.378918	0.239706	0.10677	0.237174	0.638258	0.684446	0.41247	0.209753	0.129076	0.07082	0.108697	0.138395	0.2095	0.253515	0.321614	0.332325	0.448104	0.439317	0.471299	0.32685	0.235943	0.195058	0.063837	0.055985	0.160366	0.202515	0.170941	0.069183	0.021219	0.071992
diff_053F_radius.	0.570449	0.635809	0.629882	0.575608	0.562433	0.513735	0.449182	0.485692	0.439365	0.213192	0.219716	0.279879	0.445187	0.636332	0.648663	0.601818	0.61162	0.565144	0.61054	0.595645	0.594169	0.643039	0.656814	0.821551	0.861609	0.812455	0.687593	0.569594	0.430944	0.170201	0.1422	0.340125	0.427612	0.561233	0.570196	0.656926
diff_053M_radius.	1.06774	1.26884	1.35759	1.37336	1.47359	1.63508	1.91601	2.18442	2.46304	2.02319	1.16708	0.380125	0.100666	0.066284	0.33566	0.571091	0.763992	0.963111	1.13058	1.28744	1.44328	1.4462	1.42358	1.43486	1.20209	1.09246	0.814273	0.498698	0.327435	0.073559	0.068664	0.125035	0.249666	0.444475	0.627116	0.847444
diff_054F_radius.	1.22596	1.22786	1.08314	0.846707	0.650693	0.497747	0.346789	0.104354	0.473327	0.903568	0.721552	0.304495	0.061168	0.138676	0.066331	0.142666	0.28448	0.503197	0.456534	0.518966	0.554989	0.577844	0.523312	0.290286	0.089132	0.064209	0.16969	0.13657	0.070746	0.082806	0.062917	0.096959	0.128374	0.093904	0.598795	1.00593
diff_054M_radius.	0.665182	0.617082	0.488617	0.358224	0.281184	0.196029	0.094513	0.084734	0.023787	0.141967	0.316125	0.554778	0.965571	1.26761	1.03502	0.736886	0.579677	0.519401	0.417113	0.366954	0.300521	0.193602	0.137065	0.052026	0.056259	0.071361	0.113012	0.148351	0.267307	0.55024	0.696041	0.815309	0.874918	0.872362	0.806063	0.796949
diff_055F_radius.	0.220991	0.310704	0.239213	0.135483	0.073574	0.266447	0.422965	0.608189	0.461308	0.535305	0.721191	0.787408	0.829434	0.841143	0.833902	0.76135	0.63989	0.419044	0.143019	0.041262	0.277953	0.46043	0.652349	0.791191	1.10863	1.05574	0.855623	0.537778	0.295989	0.086287	0.119731	0.300666	0.191754	0.163379	0.223143	0.076096
diff_055M_radius.	0.135931	0.036324	0.024317	0.111757	0.188802	0.31562	0.469594	0.730304	1.01305	1.16126	0.919637	0.426537	0.030276	0.08647	0.191561	0.274984	0.338192	0.390138	0.370176	0.340793	0.233126	0.114879	0.182176	0.489756	0.681273	0.87908	1.04628	1.20206	1.28992	1.39327	1.33682	1.14012	0.82801	0.359022	0.050275	0.182187
diff_056M_radius.	0.3592	0.154748	0.058133	0.2562	0.344137	0.505082	0.606683	0.74817	1.13401	1.61264	1.7601	1.19297	0.745112	0.481176	0.269029	0.162961	0.145511	0.309428	0.567302	0.859608	1.27304	1.55938	1.73776	1.80925	1.76725	1.84248	1.8056	1.66866	1.44414	1.20299	1.08226	1.06684	1.06679	1.01451	0.90096	0.601569
diff_057M_radius.	0.133721	0.231997	0.285831	0.3634	0.450554	0.586341	0.433144	0.345391	0.327189	0.165592	0.1232	0.549028	0.700912	0.611844	0.737749	0.907778	0.968377	0.801813	0.470475	0.08835	0.288	0.501083	0.585624	0.730446	0.745488	0.700838	0.676998	0.682941	0.388393	0.183836	0.495055	0.610053	0.198907	0.115417	0.079159	0.160674
diff_07165F_radius.	0.574173	0.454157	0.281532	0.159427	0.060678	0.18937	0.467268	0.679853	0.813949	0.996737	1.1669	1.41467	1.50835	1.59946	1.39589	1.22537	1.01817	0.956053	0.919151	0.922602	0.878526	0.809627	0.730547	0.626193	0.548304	0.608899	0.584247	0.544764	0.152898	0.581084	0.82966	0.876691	1.03419	0.967925	0.888815	0.642225
diff_07182M_radius.	0.783482	0.866344	0.923645	0.815173	0.598594	0.422392	0.240767	0.091583	0.54885	0.900329	1.34912	0.801548	0.666153	0.548311	0.480341	0.3624	0.328402	0.309085	0.388045	0.514646	0.659495	0.995825	1.40002	1.79041	2.04882	2.21684	2.19545	2.14456	1.81025	1.56972	1.60472	1.59722	1.28198	0.628917	0.067237	0.595881
diff_10002M_radius.	0.169486	0.281656	0.448664	0.517343	0.485468	0.533007	0.359731	0.082864	0.488992	1.118	1.34061	0.793806	0.635301	0.580821	0.511032	0.341002	0.285669	0.141927	0.13287	0.163027	0.287396	0.444894	0.435627	0.515163	0.543952	0.54051	0.487599	0.401966	0.389689	0.347249	0.383031	0.372007	0.272561	0.289526	0.193018	0.056664
diff_10016M_radius.	0.187416	0.045524	0.159837	0.148505	0.227746	0.273818	0.206166	0.171997	0.080946	0.019377	0.134916	0.094338	0.043819	0.113526	0.156987	0.300572	0.41968	0.400656	0.304276	0.126408	0.209393	0.499651	0.630834	0.898585	0.840707	0.784064	0.629833	0.37566	0.145757	0.112037	0.050387	0.132883	0.192713	0.092137	0.143125	0.260634
diff_10059M_radius.	0.291631	0.163838	0.186786	0.157877	0.149663	0.143434	0.125921	0.061093	0.187701	0.480434	0.102214	0.49599	0.266653	0.206828	0.209166	0.241166	0.244396	0.173624	0.066352	0.364534	0.702603	0.893872	0.836135	0.660665	0.629269	0.693735	0.784964	0.79775	0.580027	0.300951	0.079676	0.105765	0.19707	0.243396	0.174	0.256739
diff_10106F_radius.	0.180857	0.10004	0.095483	0.090175	0.115045	0.186648	0.198622	0.146328	0.074644	0.038486	0.022914	0.181619	0.02533	0.148233	0.206891	0.291109	0.318005	0.385812	0.44331	0.304596	0.070439	0.348327	0.577119	0.777733	0.932611	0.894057	0.754642	0.496418	0.255047	0.100312	0.115349	0.228545	0.234455	0.161515	0.09336	0.210158
diff_10183M_radius.	0.92552	0.857991	0.649771	0.495774	0.363832	0.295839	0.238881	0.165648	0.062742	0.050247	0.410611	0.945564	0.449755	0.21282	0.122566	0.121131	0.095826	0.11976	0.097159	0.103948	0.078233	0.068705	0.117922	0.146497	0.365785	0.654803	0.855807	0.739082	0.489402	0.133688	0.110544	0.134106	0.352256	0.55144	0.739468	0.877337
diff_10206F_radius.	0.528841	0.632744	0.635198	0.500199	0.215591	0.038557	0.131404	0.101893	0.104734	0.054318	0.04637	0.020885	0.169206	0.358177	0.250003	0.201669	0.126867	0.12484	0.070079	0.219529	0.21538	0.214658	0.057135	0.329677	0.619466	0.765837	0.803018	0.865702	0.855396	0.791801	0.659308	0.509777	0.380478	0.146431	0.150016	0.374232
diff_11071M_radius.	0.894205	0.964124	0.958869	0.686034	0.425826	0.234599	0.145631	0.09198	0.082278	0.075057	0.277855	0.49694	0.865775	0.813586	0.731718	0.626021	0.600902	0.576233	0.563245	0.525172	0.489412	0.484159	0.384156	0.265489	0.137786	0.015193	0.129877	0.107785	0.05241	0.05535	0.146931	0.155674	0.449527	0.748844	0.882063	0.944884
diff_11108M_radius.	0.058683	0.061327	0.150724	0.10083	0.189301	0.210619	0.28631	0.631469	0.947147	1.05834	0.933683	0.820781	0.763707	0.779141	0.836651	0.804704	0.694177	0.579559	0.553977	0.699388	0.922953	1.11517	1.14919	0.746522	0.306684	0.239167	0.049399	0.017641	0.021332	0.018221	0.239316	0.516696	0.57172	0.548456	0.463132	0.193386
diff_11131F_radius.	0.445217	0.189967	0.084165	0.23961	0.585693	0.915999	1.24949	1.55408	1.90132	2.83253	3.06869	0.03632	1.49492	0.565735	0.057864	0.084739	0.121759	0.142995	0.131627	0.155898	0.198972	0.304826	0.169953	0.125457	0.099965	0.138199	0.133588	0.108419	0.326956	0.424864	0.239958	0.063558	0.075789	0.076797	0.210575	0.372507
diff_12123M_radius.	1.27159	1.06466	0.614816	0.25902	0.233737	0.439079	0.597449	0.75187	0.609616	0.35889	0.458229	1.41918	0.832043	0.730595	0.685371	0.719888	0.644075	0.678051	0.841884	0.997574	0.991448	0.67655	0.194315	0.338158	0.602727	0.485904	0.277517	0.259524	0.508609	0.738451	1.08533	1.40622	1.54193	1.47845	1.44932	1.33145
diff_13053M_radius.	0.321312	0.149819	0.064399	0.15117	0.188862	0.218192	0.213877	0.210193	0.206138	0.160141	0.146844	0.169963	0.02387	0.162449	0.198845	0.213464	0.155321	0.056763	0.080813	0.249895	0.450817	0.600709	0.705174	0.736971	0.733303	0.697854	0.68371	0.690355	0.629315	0.406744	0.216038	0.26115	0.359262	0.414114	0.443985	0.444011
diff_13054M_radius.	0.098254	0.007775	0.09907	0.194651	0.292788	0.328598	0.236801	0.072488	0.196543	0.102027	1.3312	1.92353	1.5576	1.25063	1.07405	0.881365	0.677653	0.444598	0.264888	0.168201	0.17686	0.241474	0.312087	0.249679	0.12287	0.156979	0.476794	0.766342	0.699789	0.466065	0.309097	0.055488	0.153639	0.091719	0.052497	0.08216
diff_13065F_radius.	0.586382	0.483834	0.453072	0.461456	0.443922	0.500641	0.516743	0.534974	0.489993	0.571365	0.528565	0.503648	0.39831	0.249001	0.247579	0.238256	0.103573	0.273566	0.59696	0.611929	0.57337	0.51842	0.41988	0.396372	0.288837	0.274058	0.200289	0.224162	0.293446	0.434384	0.749047	0.409885	2.09029	1.67292	1.00428	0.758056
diff_13075F_radius.	0.153342	0.105246	0.084206	0.180378	0.235598	0.193366	0.168592	0.138647	0.102064	0.090315	0.217465	0.641549	0.917587	0.573216	0.094017	0.072244	0.045372	0.042802	0.102502	0.034014	0.085979	0.092033	0.083194	0.084328	0.197404	0.280291	0.328335	0.360861	0.362234	0.380559	0.381248	0.491465	0.579912	0.493185	0.375826	0.285345
diff_13084F_radius.	1.50191	1.26173	0.994599	0.780765	0.657372	0.483653	0.374616	0.440009	1.50005	0.901336	0.650438	0.767449	0.940688	1.22549	1.41341	1.42873	1.30082	0.941959	0.58949	0.336868	0.199192	0.22109	0.39792	0.728637	0.930734	0.929653	0.704163	0.2269	0.249177	0.343808	0.391915	0.443735	0.575591	0.975143	1.41846	1.64878
diff_13090M_radius.	1.10116	1.44228	1.55533	1.45271	0.949262	0.564272	0.277984	0.082657	0.120222	0.168957	0.230912	0.571227	0.412923	0.719741	1.06346	1.36091	1.68438	1.93388	2.03177	2.11231	2.13509	1.9625	1.67466	1.45169	1.28538	1.27677	1.27031	1.25484	1.08822	0.70546	0.141276	0.398472	0.651798	0.690251	0.730081	0.775453
diff_13092M_radius.	0.277394	0.441943	0.524175	0.46655	0.398742	0.322661	0.186438	0.156487	0.155325	0.404396	0.135524	0.358658	0.449456	0.490842	0.545032	0.538378	0.67602	0.467945	0.572965	0.510507	0.390706	0.323425	0.131632	0.283676	0.349765	0.662523	0.75205	0.64371	0.443627	0.242659	0.126217	0.325246	0.155951	0.08563	0.085276	0.300458
diff_13096M_radius.	0.521457	0.372867	0.094473	0.069775	0.160235	0.197952	0.116225	0.052823	0.094711	0.106048	0.309809	0.211079	0.318576	0.367788	0.388746	0.379431	0.380005	0.482461	0.482347	0.691755	0.63372	0.761005	0.564332	0.452307	0.279105	0.103024	0.207588	0.316999	0.169019	0.064238	0.265662	0.428801	0.626654	0.523173	0.525304	0.68047
diff_13099F_radius.	0.218415	0.350577	0.549734	0.755949	0.837621	0.83968	0.736402	0.629876	0.541669	0.31972	0.138299	0.48103	0.628067	0.350514	0.166578	0.197551	0.26031	0.301554	0.221543	0.151544	0.086105	0.094756	0.23373	0.300867	0.450283	0.490594	0.616474	0.520954	0.366536	0.213128	0.283484	0.420537	0.443442	0.343549	0.119632	0.08161
diff_13109F_radius.	0.419658	0.408235	0.262262	0.023388	0.083008	0.185673	0.217281	0.328529	0.454016	0.357659	0.817125	0.78429	0.942355	1.11599	1.16125	1.1719	1.20754	1.18605	1.05458	0.70542	0.418453	0.208348	0.075746	0.162543	0.102341	0.036619	0.259508	0.496348	0.525888	0.388848	0.276736	0.366106	0.345901	0.350763	0.342069	0.358336
diff_13116M_radius.	0.98643	1.11632	1.31746	1.32899	1.1071	0.937407	0.795975	0.589127	0.469633	0.107744	0.209173	0.84879	0.830483	0.906619	0.6122	0.474797	0.319689	0.243248	0.147098	0.06377	0.066898	0.057316	0.088563	0.012936	0.096248	0.171056	0.375865	0.638432	0.934832	0.981803	0.742096	0.322207	0.063898	0.234217	0.400339	0.693147
diff_13118M_radius.	0.471197	0.74637	0.702321	0.662166	0.593054	0.558844	0.544499	0.321456	0.106973	0.17781	0.441561	0.063928	0.046525	0.06697	0.117884	0.129009	0.092645	0.118208	0.140149	0.161956	0.248425	0.179099	0.141144	0.083092	0.021274	0.076619	0.062017	0.074854	0.058386	0.215099	0.064929	0.061092	0.204715	0.286175	0.220303	0.121179
diff_13119F_radius.	0.204532	0.102139	0.139381	0.209425	0.267472	0.323741	0.318224	0.324843	0.299644	0.113611	0.511388	0.527894	0.405849	0.267259	0.141486	0.028936	0.162601	0.2525	0.265534	0.167421	0.083345	0.194271	0.348863	0.460204	0.338822	0.16408	0.134164	0.158471	0.316535	0.411968	0.554086	0.64919	0.681952	0.724633	0.597194	0.380824
diff_13121M_radius.	0.099401	0.068992	0.086026	0.157928	0.179484	0.094885	0.038323	0.257364	0.619235	1.04176	1.13976	0.78229	0.245821	0.234867	0.340717	0.479398	0.560485	0.683492	0.63302	0.566088	0.192699	0.172853	0.070882	0.25227	0.300781	0.257824	0.034584	0.090302	0.040792	0.142439	0.292817	0.164741	0.632863	0.543374	0.45744	0.217588
diff_13122M_radius.	0.033416	0.082071	0.296052	0.315155	0.418286	0.440689	0.397142	0.345731	0.309514	0.373814	0.40169	0.388296	0.185421	0.03511	0.08684	0.068278	0.117976	0.04075	0.125027	0.227243	0.450188	0.566222	0.689964	0.710332	0.897483	0.864308	0.895443	0.715194	0.585123	0.385591	0.142793	0.113846	0.183123	0.0653	0.115657	0.063188
diff_13124F_radius.	0.169444	0.261747	0.202069	0.180464	0.157654	0.120226	0.114297	0.120434	0.245434	0.641834	1.58616	0.949907	0.279293	0.107425	0.164224	0.324204	0.379477	0.414409	0.167064	0.239021	0.215805	0.070162	0.138651	0.262962	0.107668	0.139356	0.134486	0.111047	0.066772	0.039325	0.040338	0.143217	0.02812	0.0968	0.076256	0.209795
diff_13125F_radius.	0.223458	0.162625	0.225533	0.308771	0.442763	0.587828	0.817901	0.047982	0.160211	0.317934	0.239949	0.1674	0.073722	0.075648	0.049237	0.225465	0.259143	0.478638	0.696345	0.707395	0.797744	0.689863	0.610856	0.282059	0.371012	0.418714	0.604401	0.892998	0.719784	0.400379	0.15627	0.189951	0.295831	0.394679	0.302542	0.320245
diff_13126F_radius.	0.319843	0.344332	0.272963	0.378251	0.408958	0.519135	0.529485	0.497053	0.477205	0.173029	0.577773	0.518229	0.400838	0.364976	0.328221	0.337154	0.39143	0.462715	0.414532	0.573326	0.501648	0.504505	0.298567	0.163887	0.041787	0.198406	0.306242	0.596708	0.616591	0.468035	0.277519	0.044034	0.069395	0.094647	0.123293	0.214586
diff_13129M_radius.	0.19414	0.128028	0.163552	0.40034	0.51028	0.572035	0.576054	0.591655	0.378759	0.176259	0.936732	0.915968	0.627771	0.445701	0.287596	0.203675	0.161085	0.205099	0.213478	0.283888	0.377981	0.301342	0.215967	0.147922	0.134911	0.101165	0.248624	0.433548	0.421412	0.334361	0.319776	0.178831	0.029051	0.10003	0.115062	0.317113
diff_13130F_radius.	0.232522	0.272071	0.204002	0.307447	0.330029	0.366486	0.417265	0.454416	0.317086	0.079851	1.13717	0.896731	0.467341	0.359964	0.230475	0.17782	0.142044	0.141137	0.157907	0.063437	0.147897	0.050969	0.161328	0.073992	0.194421	0.043706	0.084524	0.251893	0.044167	0.1243	0.05609	0.04526	0.033305	0.044945	0.02568	0.112219
diff_13131F_radius.	0.418922	0.158959	0.128675	0.142745	0.113126	0.133112	0.140093	0.123389	0.160399	0.450554	0.782734	0.440545	0.166968	0.17038	0.248106	0.285776	0.308565	0.196538	0.222021	0.056416	0.240197	0.385824	0.476977	0.452039	0.517416	0.3877	0.250871	0.105192	0.081211	0.022783	0.078144	0.119853	0.366681	0.328195	0.457346	0.390376
diff_13132F_radius.	0.263573	0.082576	0.117095	0.302961	0.429054	0.53699	0.619561	0.688471	0.812207	0.977964	1.2927	1.84209	2.18537	1.00741	0.298982	0.239537	0.180949	0.093765	0.097135	0.111495	0.141504	0.136628	0.149813	0.130125	0.052761	0.073645	0.158185	0.142125	0.164956	0.136401	0.31899	0.424667	0.454282	0.409152	0.227336	0.077808
diff_13134M_radius.	0.126894	0.117538	0.290411	0.401474	0.387613	0.33473	0.220745	0.152107	0.093308	0.14864	0.400903	0.467486	0.403592	0.618441	0.648813	0.747201	0.806537	0.863855	0.960324	1.01269	0.994959	0.903062	0.597353	0.322972	0.029375	0.252061	0.515482	0.78862	0.801038	0.892147	0.895449	0.864159	0.646887	0.445411	0.364151	0.103874
diff_13135F_radius.	0.413449	0.173629	0.074094	0.305101	0.419187	0.516993	0.556755	0.445743	0.241639	0.067373	0.228763	0.255162	0.190807	0.135199	0.150059	0.24598	0.366107	0.515007	0.541916	0.378366	0.174702	0.062055	0.1076	0.083471	0.168966	0.362027	0.652324	0.924877	1.08939	1.06245	0.872045	0.59775	0.404487	0.404881	0.464737	0.52107
diff_13136M_radius.	0.409066	0.488637	0.658928	0.551776	0.360751	0.166093	0.125323	0.149274	0.111703	0.068795	0.079538	0.46069	0.136888	0.467527	0.17956	0.08062	0.160909	0.055676	0.095349	0.137313	0.196016	0.135227	0.227496	0.354462	0.575216	0.869503	1.06275	0.948924	0.889068	0.658356	0.564165	0.30529	0.263828	0.152945	0.036345	0.139637
diff_13137M_radius.	0.408032	0.233996	0.151966	0.169796	0.204732	0.270118	0.343063	0.387095	0.437978	0.486138	0.248657	0.138767	0.357245	0.46833	0.523064	0.394693	0.19618	0.087028	0.11432	0.173378	0.277402	0.301262	0.249929	0.251198	0.166169	0.093566	0.017313	0.108046	0.21197	0.36536	0.512666	0.697587	0.621137	0.521686	0.526014	0.542377
diff_13140M_radius.	0.56267	0.526683	0.44888	0.39167	0.325395	0.267981	0.124901	0.047133	0.036408	0.031263	0.106311	0.156872	0.226699	0.318354	0.418362	0.504043	0.50366	0.324242	0.331892	0.509805	0.622395	0.652378	0.828282	0.960616	0.887008	0.650736	0.544621	0.339308	0.173767	0.142746	0.243114	0.471638	0.240339	0.157943	0.3085	0.482146
diff_13141M_radius.	0.052449	0.207937	0.2636	0.345873	0.304926	0.239757	0.239192	0.219111	0.259614	0.404559	0.572765	0.555171	0.263783	0.13909	0.341859	0.265153	0.238794	0.156723	0.145256	0.101503	0.055855	0.115284	0.243342	0.34994	0.337432	0.250703	0.121393	0.204998	0.333365	0.247046	0.039827	0.144119	0.234486	0.362766	0.389366	0.254269
diff_13142M_radius.	0.136758	0.287178	0.436781	0.417288	0.07358	0.097065	0.176736	0.139363	0.090087	0.044441	0.115478	0.188063	0.360976	0.519717	0.4235	0.37018	0.367352	0.341398	0.341704	0.382399	0.478568	0.535529	0.61611	0.605597	0.57658	0.514456	0.385193	0.28395	0.272505	0.107186	0.347577	0.304391	0.212106	0.277107	0.174136	0.062858
diff_13144M_radius.	0.224735	0.321137	0.263809	0.235783	0.198499	0.206694	0.131906	0.215895	0.522337	1.2523	1.44614	0.979132	0.681915	0.538353	0.403612	0.2966	0.178812	0.070174	0.181154	0.338821	0.23679	0.009374	0.052639	0.141312	0.539786	0.748678	0.791341	0.657908	0.4159	0.295217	0.564949	0.774548	0.654081	0.606224	0.432742	0.130996
diff_13146F_radius.	0.419467	0.230065	0.069312	0.163803	0.114199	0.045918	0.145946	0.174368	0.263268	0.377661	0.391291	0.481257	0.362597	0.562321	1.07445	0.800232	0.51755	0.355429	0.270582	0.257765	0.315086	0.300157	0.261728	0.148704	0.064267	0.359392	0.561787	0.567321	0.470488	0.385939	0.479567	0.536251	0.601321	0.582398	0.514931	0.482919
diff_13147F_radius.	0.43391	0.226584	0.093595	0.103205	0.116641	0.069006	0.201359	0.41127	0.6433	0.540442	0.089346	0.263462	0.472309	0.483707	0.298799	0.116074	0.050741	0.113721	0.236962	0.245377	0.130715	0.064476	0.060045	0.038162	0.114495	0.166523	0.175418	0.10848	0.054493	0.074513	0.084541	0.10904	0.287917	0.350714	0.4605	0.543972
diff_13147M_radius.	0.412782	0.51059	0.487575	0.251557	0.13514	0.076695	0.151222	0.051443	0.173654	0.360607	0.612375	0.548252	0.093528	0.215739	0.450007	0.48286	0.312221	0.118066	0.083464	0.093467	0.230168	0.245506	0.150542	0.05516	0.107078	0.047802	0.055636	0.060626	0.145552	0.118359	0.052891	0.051291	0.134224	0.06967	0.242211	0.345702
diff_13148M_radius.	0.443636	0.475193	0.41041	0.225202	0.342673	0.492888	0.421486	0.445117	0.643618	0.675294	0.851691	1.15321	0.864764	0.744538	0.617093	0.470358	0.440189	0.41831	0.421441	0.420988	0.417351	0.350071	0.28495	0.358322	0.32156	0.228301	0.026191	0.056605	0.086723	0.050524	0.057259	0.132749	0.319993	0.409275	0.386023	0.333675
diff_13155F_radius.	0.181804	0.120771	0.030233	0.044743	0.067653	0.152195	0.176379	0.178013	0.289538	0.401008	1.10711	2.81216	2.70513	1.73264	1.20085	0.95982	0.824151	0.743743	0.723545	0.674252	0.602359	0.488611	0.419519	0.258714	0.182957	0.090356	0.226945	0.431896	0.507781	0.442034	0.298361	0.221339	0.245392	0.15152	0.106622	0.054464
diff_13156M_radius.	0.717541	0.339989	0.116561	0.029845	0.094751	0.074965	0.00465	0.091949	0.010997	0.570936	1.24132	1.31688	1.17644	1.00177	0.775941	0.620604	0.535485	0.536305	0.732447	0.937397	1.00145	0.955989	0.798217	0.605984	0.382137	0.171623	0.079432	0.093012	0.199852	0.481167	0.614677	0.396612	0.050584	0.542836	0.956157	1.18165
diff_13158M_radius.	0.81152	1.06208	0.96186	0.711337	0.527082	0.419891	0.365911	0.284133	0.251539	0.217442	0.267037	0.452901	0.396463	0.044139	0.263756	0.364694	0.472724	0.775242	1.11185	1.36192	1.47983	1.66187	1.85052	1.85907	1.85355	1.79762	1.66512	1.49138	1.19154	0.852336	0.588221	0.328106	0.167479	0.045679	0.044722	0.333599
diff_13160M_radius.	1.00968	0.729625	0.403648	0.16723	0.059479	0.075365	0.060889	0.087215	0.047678	0.791436	1.50413	1.30098	0.88655	0.707538	0.612922	0.556068	0.494688	0.366509	0.281276	0.175532	0.205856	0.266453	0.320586	0.311546	0.192754	0.12253	0.053769	0.121986	0.183072	0.226828	0.260648	0.22629	0.405801	0.43292	0.618267	1.07991
diff_13162M_radius.	0.446531	0.594973	0.460367	0.290731	0.190596	0.291332	0.247966	0.269691	0.188389	0.09014	0.148668	0.261171	0.272262	0.364461	0.406636	0.355977	0.296501	0.236578	0.187703	0.131879	0.137707	0.152092	0.17703	0.303903	0.291728	0.161808	0.206599	0.212172	0.08388	0.166796	0.184845	0.153373	0.134722	0.060194	0.04945	0.242461
diff_13165M_radius.	0.80552	1.12389	1.0693	0.911193	0.747202	0.432408	0.264923	0.20298	0.21791	0.276823	0.318191	0.037241	0.730825	0.84067	0.604167	0.703177	0.773919	0.66597	0.501473	0.196572	0.133783	0.131797	0.071143	0.085626	0.128753	0.480363	0.61742	0.489296	0.352638	0.157232	0.125335	0.132971	0.110122	0.079622	0.034604	0.403951
diff_13166M_radius.	0.096757	0.138283	0.316733	0.420432	0.512492	0.584811	0.51653	0.447751	0.104482	0.604733	0.379385	0.326152	0.261396	0.28598	0.312213	0.358103	0.395375	0.418261	0.405209	0.295183	0.13869	0.085515	0.038505	0.0361	0.099111	0.229076	0.296749	0.346319	0.334075	0.139557	0.208259	0.379688	0.469884	0.529739	0.524217	0.277228
diff_13169M_radius.	0.559753	0.642738	0.566964	0.450992	0.396868	0.383234	0.387228	0.470373	0.69021	0.924313	1.21072	1.25311	0.158968	0.376479	0.191034	0.150988	0.135462	0.08118	0.061581	0.035913	0.098747	0.253623	0.44629	0.575247	0.690075	0.743038	0.734327	0.685247	0.693382	0.618615	0.520526	0.308049	0.167484	0.090933	0.151197	0.353635
diff_001F_radius.	1.19972	1.11411	1.06111	1.06241	0.980809	0.87023	0.757243	0.556665	0.242556	0.211108	0.674597	1.07479	1.34483	1.53056	1.63986	1.71515	1.84485	1.98795	2.18649	2.22654	2.16299	1.7818	1.41732	1.17861	1.00509	0.811216	0.559682	0.204794	0.104948	0.361279	0.688263	1.02457	1.28707	1.40559	1.35038	1.23846
diff_002F_radius.	0.067301	0.342494	0.503078	0.633161	0.642474	0.53198	0.49173	0.588959	0.888945	1.11631	1.06717	0.884023	0.758388	0.818702	0.973871	1.08021	1.33724	1.32301	1.10508	0.71485	0.477084	0.297643	0.116582	0.345796	0.555091	0.609564	0.730505	0.812446	0.92257	0.943217	0.881314	0.874251	0.886038	0.785006	0.597212	0.322304
diff_002M_radius.	0.802534	0.599679	0.374286	0.233971	0.232533	0.195834	0.168785	0.116232	0.038719	0.324168	0.745346	1.24253	1.1096	0.945151	0.869022	0.845396	0.858488	0.889711	0.85786	0.805287	0.825236	0.641387	0.382183	0.112461	0.114741	0.304041	0.400459	0.258008	0.170081	0.251281	0.351648	0.583441	0.663229	0.701133	0.753823	0.837507
diff_003F_radius.	0.407408	0.313968	0.239938	0.151794	0.086369	0.094748	0.047952	0.044886	0.074745	0.162598	0.249451	0.175237	0.011033	0.094443	0.13713	0.178322	0.102987	0.073915	0.173366	0.18649	0.291746	0.415344	0.306432	0.062667	0.178903	0.041823	0.123776	0.256499	0.280733	0.248181	0.125184	0.036026	0.165736	0.214005	0.272401	0.364279
diff_003M_radius.	0.237219	0.227976	0.269278	0.249955	0.13881	0.098666	0.318659	0.54218	0.698843	0.861422	0.944129	1.04082	0.964318	0.875038	0.806594	0.713613	0.637466	0.654565	0.567039	0.303526	0.189512	0.180089	0.083396	0.013115	0.05765	0.235096	0.335511	0.509076	0.721893	0.793114	0.291004	0.036491	0.064618	0.028241	0.212793	0.256366
diff_004F_radius.	0.221893	0.371755	0.474359	0.552487	0.683486	0.836263	0.647569	0.424187	0.263835	0.154021	0.050058	0.043964	0.075926	0.103574	0.094097	0.072704	0.005659	0.051755	0.092535	0.241722	0.480861	0.485696	0.294996	0.096183	0.083369	0.11085	0.091802	0.156261	0.189359	0.219787	0.15339	0.028155	0.089208	0.197251	0.186426	0.033368
diff_006M_radius.	0.486909	0.5237	0.529471	0.464842	0.512891	0.625784	0.807471	0.93601	0.839977	0.672453	0.387902	0.066667	0.167783	0.182797	0.12511	0.384346	0.455993	0.386195	0.280808	0.152909	0.131936	0.222046	0.107942	0.279407	0.718592	0.972324	0.964353	0.722262	0.369681	0.046674	0.276216	0.628912	0.478524	0.544875	0.632395	0.603204
diff_007F_radius.	0.121841	0.101385	0.029755	0.151257	0.22965	0.347055	0.414167	0.51197	0.342052	0.099002	0.164924	0.229343	0.211364	0.235906	0.175225	0.195118	0.180946	0.337159	0.414055	0.516292	0.649921	0.675609	0.745295	0.729655	0.63702	0.499832	0.378514	0.362006	0.334655	0.324077	0.212294	0.157104	0.067703	0.041686	0.018507	0.080214
diff_008M_radius.	0.116729	0.117909	0.21035	0.257888	0.226174	0.255075	0.300976	0.32567	0.293159	0.080595	0.021344	0.149065	0.11846	0.157238	0.236789	0.309862	0.393263	0.351802	0.368411	0.305808	0.174823	0.054539	0.299195	0.503014	0.620034	0.598937	0.413851	0.175128	0.045319	0.067299	0.080788	0.124385	0.118112	0.145369	0.086163	0.087861
diff_009M_radius.	1.04989	0.583472	0.066079	0.448179	0.650992	0.845041	1.03347	1.24716	1.41384	1.59801	1.86065	2.35072	1.82128	1.20592	0.80845	0.505821	0.299048	0.128329	0.075454	0.339534	0.613967	0.88911	1.27551	1.38617	1.51309	1.3801	1.2963	1.20723	1.00439	0.90335	0.92099	0.949932	1.08351	1.12419	1.25496	1.29688
diff_010M_radius.	0.052221	0.005569	0.163742	0.30737	0.372508	0.243045	0.07081	0.043189	0.048357	0.134989	0.058359	0.141844	0.296147	0.474411	0.49891	0.417917	0.259461	0.134491	0.031433	0.079904	0.184198	0.207983	0.193745	0.157769	0.037675	0.256205	0.452175	0.493603	0.422909	0.341758	0.278745	0.225981	0.155522	0.086144	0.090161	0.04508
diff_011F_radius.	0.051049	0.06448	0.051779	0.055488	0.13025	0.101001	0.13482	0.070841	0.051194	0.089697	0.163896	0.091669	0.213456	0.485263	0.565619	0.464051	0.338336	0.27426	0.226104	0.207828	0.183364	0.149735	0.082896	0.076246	0.098785	0.055475	0.052548	0.088053	0.216054	0.392891	0.572559	0.488998	0.380504	0.218309	0.077087	0.038291
diff_011M_radius.	0.473687	0.559025	0.854648	1.03227	0.919863	0.780275	0.684811	0.579172	0.516015	0.043716	0.906404	1.34864	1.30919	1.22357	1.29101	1.22338	1.14571	1.07403	0.961383	0.68941	0.357537	0.076534	0.214985	0.065731	0.099534	0.097235	0.106446	0.19692	0.246746	0.353261	0.477239	0.427694	0.369052	0.321604	0.362835	0.342106
diff_012M_radius.	1.05596	1.42319	1.45059	1.23691	1.02156	0.781357	0.5154	0.636991	1.06733	1.95169	2.79655	3.22688	2.91741	2.29722	1.76728	1.2156	0.718936	0.193941	0.284594	0.66194	1.13999	1.56339	1.8767	1.84322	1.68139	1.34144	1.0475	0.840275	0.722994	0.739666	0.889103	0.911457	0.845798	0.618773	0.068044	0.488767
diff_013M_radius.	0.468131	0.45848	0.337669	0.302087	0.202815	0.086569	0.116751	0.316425	0.591803	0.766587	0.778552	0.555364	0.222393	0.10492	0.206041	0.329133	0.398323	0.415289	0.361849	0.36414	0.362224	0.291087	0.200609	0.085464	0.044861	0.111666	0.219635	0.206266	0.069096	0.011528	0.207236	0.38976	0.516908	0.577853	0.575012	0.50506
diff_014M_radius.	0.030483	0.11132	0.070007	0.123418	0.131117	0.125963	0.216101	0.303308	0.229421	0.052914	0.13766	0.110508	0.033554	0.073255	0.156602	0.196664	0.256658	0.221838	0.151487	0.198935	0.246828	0.247283	0.158182	0.059284	0.06978	0.151969	0.167298	0.271255	0.278771	0.311701	0.320645	0.278843	0.205922	0.183282	0.144207	0.051372
diff_015F_radius.	0.318654	0.484927	0.520924	0.563767	0.495007	0.483548	0.430692	0.501575	0.669436	0.652151	0.599873	0.492037	0.344515	0.187071	0.074376	0.074056	0.225217	0.29346	0.446713	0.457699	0.302235	0.080442	0.093073	0.123586	0.172867	0.159665	0.17587	0.161407	0.195505	0.276317	0.383639	0.412017	0.40363	0.269229	0.207637	0.181503
diff_015M_radius.	0.806775	0.838712	0.913476	0.925711	0.943162	0.904731	0.904879	0.907054	0.932402	0.874932	0.63667	0.131384	0.424021	0.825275	1.04175	1.14767	1.14262	1.15401	1.06951	0.967743	0.796088	0.607071	0.3701	0.091985	0.162665	0.348165	0.467639	0.558766	0.56972	0.567305	0.538826	0.59073	0.629148	0.663403	0.718558	0.693811
diff_016F_radius.	0.419637	0.553251	0.794544	0.760033	0.370852	0.106304	0.061522	0.18988	0.166379	0.02265	0.165181	0.066928	0.395406	0.524964	0.37104	0.334054	0.254327	0.182787	0.178923	0.132123	0.09274	0.077911	0.094857	0.1021	0.120367	0.087976	0.205469	0.391876	0.303499	0.128882	0.008102	0.061403	0.139289	0.230316	0.222749	0.336476
diff_017F_radius.	0.184259	0.093807	0.080307	0.082439	0.029596	0.121867	0.057597	0.141758	0.126238	0.171991	0.211334	0.376645	0.55761	0.82231	0.92115	0.83581	0.687524	0.641865	0.529803	0.448962	0.339951	0.254988	0.209344	0.02987	0.093362	0.237173	0.278417	0.387473	0.292617	0.217076	0.047939	0.303461	0.541406	0.456486	0.296296	0.209244
diff_017M_radius.	0.034641	0.139548	0.182591	0.273833	0.328418	0.400442	0.416426	0.320274	0.174911	0.064698	0.133619	0.119906	0.161156	0.237034	0.318224	0.468846	0.583514	0.664514	0.64581	0.571058	0.451271	0.371834	0.431506	0.521425	0.563495	0.471283	0.257342	0.061868	0.03651	0.066625	0.127024	0.059341	0.154335	0.290957	0.277545	0.154553
diff_018F_radius.	0.075651	0.113965	0.245589	0.420483	0.539574	0.666501	0.75538	0.813643	0.849215	0.964517	1.19771	1.4735	1.23935	0.75045	0.278748	0.081691	0.077047	0.112216	0.123382	0.041278	0.06888	0.05447	0.245832	0.447052	0.498568	0.571873	0.50269	0.415416	0.318989	0.303922	0.346076	0.207222	0.162507	0.117269	0.04833	0.104018
diff_018M_radius.	0.260458	0.449857	0.525644	0.506044	0.465254	0.417839	0.32217	0.167627	0.05193	0.29682	0.334667	0.38977	0.464979	0.529479	0.353678	0.167573	0.024664	0.193801	0.257833	0.284725	0.147558	0.104195	0.060069	0.063246	0.130178	0.200431	0.315826	0.434515	0.307868	0.140968	0.122037	0.152344	0.106846	0.022904	0.048951	0.047045
diff_019F_radius.	0.730476	0.581265	0.414027	0.323114	0.243749	0.240809	0.273403	0.40314	0.493517	0.538138	0.742521	0.668566	0.312567	0.084572	0.117624	0.183914	0.204796	0.353169	0.493687	0.597602	0.676376	0.689457	0.623064	0.48501	0.297276	0.088451	0.152121	0.334159	0.348862	0.584623	0.925303	1.17006	1.18123	1.04022	0.993207	0.92484
diff_019M_radius.	0.62268	0.677013	0.750665	0.710196	0.788416	0.811429	0.821582	0.758981	0.577695	0.27917	0.194954	0.250475	0.023662	0.196738	0.229127	0.074827	0.152116	0.374312	0.546955	0.607673	0.689281	0.688275	0.755599	0.817111	0.828277	0.841279	0.85729	0.813797	0.680003	0.376694	0.123188	0.012577	0.141004	0.187368	0.378188	0.513793
diff_020F_radius.	0.421826	0.561406	0.682885	0.682791	0.677848	0.59135	0.385642	0.106831	0.305476	0.571284	0.413569	0.251512	0.195335	0.361335	0.582991	0.776606	0.920748	1.04599	1.1207	1.158	1.07727	0.952977	0.813286	0.81841	0.80666	0.8315	0.851566	0.654282	0.375225	0.330739	0.234668	0.123254	0.035983	0.054087	0.126868	0.252958
diff_020M_radius.	0.364909	0.52124	0.599651	0.497237	0.360049	0.112416	0.027739	0.210695	0.381893	0.523042	0.677748	0.78472	0.744266	0.700098	0.63574	0.635462	0.644062	0.70343	0.844665	1.06219	1.30251	1.46898	1.6192	1.5715	1.52654	1.47425	1.33463	1.18692	1.10895	0.998012	0.876537	0.706786	0.589111	0.402829	0.157119	0.099536
diff_021F_radius.	0.513191	0.509031	0.47467	0.488906	0.428075	0.385545	0.304228	0.242947	0.267672	0.150728	0.018424	0.025421	0.050895	0.116467	0.206476	0.138179	0.173301	0.084375	0.065597	0.21856	0.528015	0.658946	0.923062	1.03134	1.13788	1.13368	1.07496	0.966495	0.979553	0.869237	0.761962	0.504002	0.096699	0.240079	0.404683	0.49805
diff_021M_radius.	0.335284	0.28017	0.171733	0.156397	0.054138	0.093801	0.069127	0.102245	0.072037	0.099866	0.165881	0.166603	0.223322	0.114226	0.102318	0.120643	0.184184	0.08163	0.150052	0.196348	0.182627	0.090261	0.071853	0.061231	0.079188	0.160741	0.107863	0.111317	0.234998	0.517111	0.578414	0.407561	0.434187	0.422878	0.402321	0.413352
diff_022F_radius.	0.112812	0.354632	0.485398	0.711542	0.784668	0.795282	0.678891	0.39605	0.020553	0.534023	0.601259	0.428439	0.308634	0.224075	0.204104	0.231171	0.275121	0.364191	0.281438	0.277681	0.189125	0.190461	0.054745	0.093366	0.210052	0.33485	0.465777	0.551949	0.595915	0.404269	0.195434	0.079857	0.018021	0.132606	0.118248	0.079901
diff_022M_radius.	0.618269	0.334373	0.110723	0.0684	0.137852	0.072471	0.105231	0.282625	0.594048	0.994565	1.33348	1.3517	1.16589	1.03302	0.946041	0.878158	0.813365	0.703517	0.587928	0.420798	0.3659	0.343569	0.359366	0.4777	0.482655	0.436137	0.362077	0.19663	0.034925	0.366649	0.547218	0.641369	0.684291	0.763657	0.792653	0.843345
diff_023F_radius.	0.120879	0.253783	0.395992	0.414659	0.376416	0.20087	0.140147	0.208186	0.133783	0.071848	0.117813	0.32669	0.386889	0.378116	0.33252	0.243255	0.149086	0.072278	0.091665	0.197375	0.248992	0.330684	0.316205	0.294371	0.236626	0.088669	0.125927	0.145334	0.161718	0.041682	0.15638	0.273189	0.322632	0.37922	0.277047	0.143522
diff_023M_radius.	0.559445	0.553438	0.563435	0.486305	0.347775	0.301196	0.318532	0.204675	0.070684	0.095352	0.188801	0.12579	0.326939	0.256697	0.051523	0.202862	0.441276	0.579819	0.738601	0.702368	0.6915	0.545817	0.384007	0.21374	0.065626	0.049278	0.141886	0.10847	0.108775	0.122608	0.133982	0.124308	0.249414	0.329369	0.48975	0.480232
diff_024F_radius.	0.072008	0.129874	0.241181	0.279488	0.312331	0.235279	0.128864	0.257442	0.559953	0.694146	0.606335	0.477706	0.363375	0.328822	0.356461	0.404245	0.514885	0.605514	0.612165	0.636191	0.529386	0.388977	0.299709	0.210026	0.083014	0.17604	0.445244	0.534965	0.604802	0.705923	0.825371	0.695428	0.476424	0.27794	0.167908	0.040996
diff_024M_radius.	0.084028	0.06386	0.085537	0.119344	0.120385	0.097226	0.0728	0.148517	0.163693	0.137899	0.06636	0.023585	0.132332	0.169176	0.257654	0.315625	0.344512	0.492021	0.579756	0.73029	0.857409	0.885301	0.894224	0.85337	0.684386	0.41902	0.322946	0.205031	0.203813	0.176905	0.234389	0.314312	0.315537	0.351869	0.243734	0.214118
diff_025F_radius.	0.053513	0.063449	0.065563	0.129285	0.199359	0.328022	0.431526	0.59576	0.634564	0.20751	0.146768	0.448831	0.475054	0.457524	0.381694	0.249766	0.143138	0.113859	0.094336	0.10116	0.14421	0.08146	0.030596	0.057447	0.118331	0.072957	0.160729	0.27446	0.429136	0.502803	0.543725	0.554953	0.579018	0.443156	0.317974	0.197409
diff_025M_radius.	0.090693	0.129459	0.278176	0.273804	0.227521	0.154983	0.03004	0.139214	0.1512	0.184569	0.150209	0.168314	0.315212	0.497586	0.667631	0.749629	0.656931	0.579546	0.473437	0.402279	0.28725	0.179	0.232712	0.083807	0.152932	0.324294	0.362951	0.386923	0.383903	0.382287	0.52347	0.65078	0.711184	0.451589	0.23363	0.117734
diff_026F_radius.	0.07274	0.120801	0.013691	0.119052	0.316664	0.534503	0.75437	0.882086	0.871388	0.771963	0.619425	0.516263	0.480224	0.438096	0.401502	0.326645	0.284011	0.262517	0.291283	0.250469	0.300318	0.350921	0.353329	0.357931	0.295289	0.155749	0.101734	0.208542	0.31167	0.281107	0.24971	0.232576	0.159299	0.113904	0.090978	0.07941
diff_026M_radius.	0.448918	0.294822	0.069117	0.233336	0.218522	0.313215	0.354946	0.391411	0.428871	0.379475	0.167117	0.278312	0.283678	0.16026	0.062889	0.08088	0.104163	0.164175	0.193233	0.219808	0.255715	0.219027	0.1516	0.024828	0.177965	0.229261	0.426171	0.527461	0.63796	0.808509	0.83287	0.80574	0.698951	0.710026	0.6698	0.582874
diff_027M_radius.	0.256089	0.114578	0.153766	0.318959	0.358266	0.36094	0.301136	0.249104	0.207729	0.017794	0.452022	1.19638	1.47943	1.34121	1.31048	1.19261	1.19789	1.05777	0.842683	0.662938	0.552646	0.46073	0.379606	0.462102	0.424628	0.420462	0.413638	0.318263	0.294471	0.403457	0.666464	0.772011	0.751669	0.646454	0.572678	0.442959
diff_029F_radius.	0.270464	0.026004	0.344343	0.580384	0.927642	0.974927	1.04353	0.892539	0.59103	0.368278	0.392636	0.438313	0.283522	0.362577	0.327635	0.304828	0.257126	0.212674	0.16595	0.172791	0.202503	0.214286	0.284829	0.15916	0.022326	0.26314	0.481885	0.600873	0.6441	0.797996	0.616634	0.635937	0.715483	0.747717	0.714081	0.48146
diff_029M_radius.	0.170179	0.302229	0.379295	0.508514	0.570381	0.626678	0.607959	0.650308	0.789674	0.505639	0.130062	0.416222	0.350323	0.260388	0.087554	0.117489	0.308029	0.313619	0.23945	0.147602	0.176634	0.391061	0.653751	0.754796	0.804293	0.842611	0.933369	1.01956	1.00561	0.93118	0.633779	0.307973	0.128166	0.228152	0.242184	0.210852
diff_030F_radius.	0.170053	0.11095	0.089648	0.031959	0.126037	0.167612	0.055028	0.22626	0.568734	0.692046	0.832926	0.863285	0.748728	0.745345	0.706046	0.61924	0.558467	0.489371	0.491482	0.524611	0.447693	0.207323	0.05666	0.232692	0.528361	0.746705	0.875244	0.848673	0.739964	0.578247	0.391329	0.213544	0.211942	0.106508	0.095709	0.115771
diff_030M_radius.	0.526698	0.549287	0.701385	0.810635	0.848467	0.883287	1.07472	1.115	1.0017	0.413204	0.220935	0.503523	0.446958	0.58364	0.534004	0.493151	0.511003	0.459143	0.399931	0.383324	0.326142	0.297854	0.215962	0.118182	0.008187	0.068676	0.082334	0.082473	0.102285	0.118249	0.153654	0.21418	0.373508	0.434434	0.503018	0.518043
diff_031F_radius.	0.336614	0.423374	0.476945	0.484329	0.523438	0.517251	0.552751	0.497732	0.432104	0.307742	0.009363	0.175225	0.202968	0.172881	0.193153	0.163615	0.236844	0.261804	0.309213	0.349234	0.36	0.394394	0.323644	0.135079	0.129719	0.056083	0.069957	0.062859	0.026948	0.031943	0.040849	0.054183	0.047952	0.212755	0.166034	0.327328
diff_031M_radius.	0.172962	0.014726	0.336457	0.69222	0.913119	0.895	0.800844	0.755845	0.897361	1.04366	0.978533	0.878426	0.533908	0.204011	0.04452	0.022055	0.026816	0.020815	0.053162	0.118997	0.227266	0.351162	0.469368	0.629028	0.718825	0.791163	0.783076	0.842778	0.769668	0.851147	0.86029	0.818097	0.733579	0.588225	0.467395	0.238492
diff_033F_radius.	0.017793	0.040781	0.075823	0.131923	0.244576	0.265234	0.276412	0.144252	0.106837	0.077177	0.144613	0.52347	1.196	1.30724	1.01996	0.852247	0.716383	0.597838	0.487646	0.426369	0.476779	0.478016	0.514553	0.527827	0.577124	0.521502	0.511077	0.454978	0.500378	0.520701	0.629738	0.712957	0.479951	0.285265	0.131879	0.022168
diff_034F_radius.	0.807225	0.869967	0.951785	0.98945	1.09937	1.15129	1.26511	1.41247	1.3265	0.892404	0.371586	0.048737	0.396657	0.740171	1.00894	1.29787	1.43304	1.4121	1.30427	1.18647	1.06741	0.885164	0.787274	0.545655	0.381739	0.198113	0.15717	0.125626	0.107934	0.063029	0.117098	0.32716	0.511543	0.581841	0.697134	0.787701
diff_034M_radius.	0.363098	0.410901	0.459829	0.511824	0.572229	0.546685	0.587463	0.623788	0.676114	0.671181	0.555691	0.200109	0.351179	0.732243	0.911316	0.984261	0.902445	0.904904	0.733677	0.647927	0.460856	0.301099	0.098379	0.202412	0.425482	0.590701	0.66004	0.740029	0.727426	0.703595	0.652922	0.599745	0.528871	0.478737	0.388193	0.370324
diff_035F_radius.	0.059617	0.05073	0.091789	0.106677	0.125977	0.18001	0.170431	0.159085	0.028958	0.125493	0.187353	0.364467	0.46402	0.564832	0.546781	0.537376	0.417671	0.111857	0.232624	0.433976	0.670545	0.735058	0.705448	0.709047	0.65016	0.419545	0.183358	0.082825	0.042032	0.070061	0.093931	0.077007	0.141528	0.137875	0.144926	0.145678
diff_036F_radius.	0.587043	0.463979	0.329046	0.23993	0.179556	0.138168	0.113858	0.115435	0.227321	0.412913	0.506482	0.345168	0.113581	0.033644	0.099723	0.245504	0.419458	0.562442	0.701512	0.774662	0.757684	0.674583	0.543887	0.4001	0.422395	0.321757	0.15589	0.06194	0.052711	0.162896	0.127183	0.069583	0.267578	0.44874	0.561272	0.612324
diff_036M_radius.	0.454676	0.609793	0.694796	0.686118	0.64883	0.583381	0.544219	0.231388	0.632793	1.54983	1.94696	1.64051	1.64961	1.55201	1.47544	1.30707	1.16201	0.946236	0.651151	0.185426	0.183311	0.298046	0.194877	0.078354	0.192887	0.385385	0.49404	0.546825	0.683338	0.795408	0.705073	0.63238	0.485533	0.532835	0.565204	0.463005
diff_038F_radius.	0.387942	0.53358	0.612995	0.598805	0.609698	0.587713	0.521696	0.438949	0.335996	0.185296	0.020036	0.270566	0.352166	0.223776	0.112589	0.085225	0.223415	0.326155	0.316653	0.215833	0.074855	0.256075	0.4861	0.718514	0.751527	0.743359	0.681515	0.535678	0.530739	0.428348	0.383104	0.300809	0.139374	0.061372	0.217384	0.30172
diff_038M_radius.	0.043336	0.177971	0.18774	0.190995	0.077078	0.331955	0.498502	0.555839	0.337451	0.189127	0.552457	0.5956	0.576546	0.556821	0.573612	0.470411	0.293995	0.228622	0.294828	0.350052	0.368639	0.373743	0.397212	0.440311	0.423191	0.346157	0.289159	0.283521	0.480819	0.502157	0.565557	0.680971	0.65596	0.420276	0.103878	0.046053
diff_039F_radius.	0.439526	0.573682	0.70319	0.73752	0.756958	0.571031	0.462742	0.475767	0.338494	0.134119	0.243394	0.667376	0.96468	1.01122	0.981545	0.983165	0.979721	0.909378	0.803844	0.778217	0.630992	0.544176	0.295279	0.008014	0.279667	0.298599	0.219478	0.039563	0.066967	0.071591	0.014388	0.012771	0.107442	0.057017	0.124256	0.28481
diff_039M_radius.	0.416536	0.529726	0.559352	0.679175	0.650962	0.685929	0.805496	0.879487	1.04542	1.16269	1.03309	0.882474	0.775987	0.746	0.570807	0.492738	0.423874	0.392661	0.39727	0.456266	0.396952	0.362934	0.301225	0.196682	0.101165	0.073283	0.048697	0.026192	0.221248	0.489509	0.633247	0.545759	0.400468	0.322151	0.316267	0.353493
diff_041M_radius.	0.150144	0.028964	0.07437	0.01938	0.069622	0.074598	0.069293	0.045516	0.145181	0.089725	0.363261	0.518328	0.564457	0.51348	0.386531	0.234123	0.132176	0.056072	0.152748	0.12636	0.242667	0.109183	0.035292	0.277694	0.353746	0.467639	0.74363	1.024	1.34658	1.45553	1.42526	1.2036	0.936372	0.740313	0.534535	0.335083
diff_042F_radius.	0.780943	0.691076	0.63874	0.487889	0.374619	0.210554	0.06081	0.163955	0.447468	0.67376	0.81545	0.847217	0.839902	0.840364	0.798211	0.838941	0.868153	0.864753	0.826514	0.760954	0.743534	0.631533	0.52516	0.183534	0.084069	0.239212	0.317819	0.391233	0.615334	0.749814	0.81691	0.83031	0.826468	0.855857	0.894763	0.788748
diff_042M_radius.	0.330855	0.419903	0.508294	0.380997	0.104136	0.228178	0.333421	0.198947	0.063766	0.248916	0.348255	0.182167	0.832711	0.641166	0.259205	0.009847	0.142062	0.275917	0.30885	0.234605	0.047323	0.292602	0.560598	0.695105	0.808819	0.792383	0.656457	0.639303	0.696428	0.732865	0.722271	0.554097	0.451977	0.247511	0.095619	0.130432
diff_043M_radius.	0.737833	0.694957	0.504673	0.342156	0.099348	0.147893	0.292442	0.392617	0.281017	0.139566	0.04068	0.234493	0.351475	0.393913	0.321011	0.174263	0.091349	0.056991	0.018485	0.238904	0.346238	0.523873	0.744192	0.903377	0.956837	1.00354	0.955997	0.834565	0.647847	0.397499	0.148527	0.075106	0.059232	0.159327	0.401437	0.618636
diff_044F_radius.	0.161539	0.193231	0.247182	0.369413	0.427535	0.435364	0.496461	0.437619	0.364393	0.321129	0.17635	0.092269	0.152486	0.404459	0.481517	0.552286	0.542288	0.498068	0.350965	0.321249	0.231844	0.161842	0.019657	0.072855	0.28733	0.36956	0.424038	0.339197	0.287368	0.283729	0.279419	0.256303	0.223568	0.208148	0.201205	0.125918
diff_045M_radius.	0.26444	0.24665	0.224419	0.175119	0.170676	0.081076	0.028774	0.04749	0.201316	0.088561	0.034639	0.084612	0.123482	0.293845	0.238553	0.219161	0.230036	0.206169	0.143957	0.082541	0.065545	0.123835	0.117798	0.220316	0.199828	0.305164	0.338709	0.397456	0.464981	0.490657	0.315223	0.206351	0.058993	0.137476	0.252922	0.252651
diff_046F_radius.	0.064832	0.156257	0.246859	0.194358	0.172618	0.061412	0.015856	0.05296	0.072	0.118888	0.059968	0.204948	0.15093	0.155656	0.071412	0.099077	0.061186	0.039853	0.026011	0.119686	0.233718	0.334281	0.388435	0.411002	0.384278	0.326031	0.224957	0.167211	0.117779	0.077526	0.175064	0.171308	0.19193	0.194172	0.096538	0.041892
diff_048F_radius.	0.612949	0.64091	0.519009	0.270509	0.031847	0.361325	0.593346	0.766357	0.886966	0.860259	0.760335	0.72687	0.739763	0.755338	0.819229	0.796703	0.723649	0.610505	0.566659	0.516595	0.447625	0.445277	0.33856	0.199652	0.065075	0.201787	0.42254	0.581252	0.706628	0.666118	0.459916	0.352209	0.294298	0.319267	0.314987	0.457173
diff_049F_radius.	0.470287	0.497814	0.435999	0.36479	0.326818	0.260457	0.29277	0.376462	0.420322	0.281631	0.056108	0.34885	0.608564	0.732026	0.672866	0.464968	0.320124	0.197545	0.246234	0.23871	0.239309	0.305136	0.232769	0.077817	0.103233	0.149571	0.377945	0.525124	0.684746	0.766722	0.722817	0.648109	0.62521	0.521203	0.45117	0.521976
diff_049M_radius.	0.894145	1.00663	1.03761	1.00948	1.01431	1.1637	1.29722	1.43151	1.45792	1.40635	1.30303	1.08586	0.835525	0.602895	0.392576	0.388098	0.392202	0.749244	0.735691	0.644727	0.471081	0.380861	0.205603	0.048251	0.257886	0.315911	0.306505	0.175267	0.088264	0.048621	0.116841	0.218824	0.200363	0.34515	0.497216	0.73172
diff_050F_radius.	0.128417	0.118097	0.136181	0.204157	0.301498	0.399091	0.477261	0.390822	0.071882	0.091972	0.225156	0.279162	0.250114	0.265009	0.20869	0.179953	0.119438	0.094578	0.068036	0.068248	0.100741	0.074736	0.126858	0.131701	0.079635	0.105196	0.109533	0.104631	0.210138	0.197925	0.193406	0.266987	0.225356	0.15391	0.095259	0.115779
diff_050M_radius.	0.498021	0.433742	0.307992	0.154959	0.021287	0.258403	0.355897	0.465666	0.649591	0.994789	1.23396	1.0933	0.93293	0.79434	0.709459	0.728988	0.639328	0.718993	0.724954	0.79263	0.856559	1.0254	1.05958	1.1061	1.05407	0.958594	0.795805	0.649158	0.37677	0.143187	0.049471	0.333634	0.470716	0.509454	0.540493	0.519958
diff_051F_radius.	0.267618	0.190442	0.127216	0.146524	0.0477	0.119208	0.062552	0.139773	0.185788	0.253688	0.297242	0.437806	0.509208	0.49312	0.491453	0.318593	0.039224	0.254519	0.516841	0.829024	0.942938	1.00822	0.98264	0.894353	0.7757	0.707878	0.632683	0.454889	0.275359	0.037245	0.284778	0.463733	0.570265	0.573043	0.474054	0.317491
diff_052M_radius.	0.082766	0.085112	0.032688	0.098148	0.155345	0.221749	0.130435	0.098852	0.382821	0.516223	0.585219	0.584314	0.452737	0.378077	0.384275	0.330229	0.365569	0.28896	0.321565	0.365443	0.408825	0.395604	0.443094	0.374186	0.343442	0.280301	0.368294	0.372427	0.309925	0.174687	0.095963	0.157189	0.307664	0.195978	0.153296	0.060422
diff_053F_radius.	0.500829	0.556722	0.732857	0.785145	0.746561	0.758448	0.677776	0.712072	0.584932	0.425694	0.313546	0.187307	0.220792	0.290415	0.448997	0.502863	0.474197	0.487064	0.436744	0.379322	0.311485	0.203726	0.185504	0.160912	0.181671	0.195376	0.283801	0.295933	0.290285	0.21922	0.146989	0.040793	0.090059	0.280245	0.257427	0.305682
diff_053M_radius.	0.541544	0.499858	0.585661	0.741863	0.839128	0.95909	1.23883	1.40465	1.69382	1.81205	1.53197	1.05207	0.673912	0.319776	0.08047	0.040683	0.093946	0.115659	0.297292	0.346586	0.338421	0.293149	0.354871	0.27266	0.332697	0.2195	0.031138	0.219138	0.359536	0.51168	0.542539	0.573814	0.479232	0.380713	0.40318	0.429943
diff_054F_radius.	0.618391	0.742792	0.844008	0.780762	0.626122	0.450215	0.252555	0.13736	0.157611	0.293525	0.354804	0.453122	0.720246	0.920208	0.916781	0.727225	0.584983	0.448708	0.445078	0.412496	0.414277	0.496193	0.447619	0.398474	0.3476	0.196892	0.121682	0.109157	0.150231	0.27613	0.519475	0.787372	0.867837	0.887822	0.793028	0.641956
diff_054M_radius.	0.656353	0.525182	0.535949	0.546941	0.549977	0.487606	0.409223	0.277484	0.286627	0.080249	0.044084	0.094356	0.371898	0.533529	0.578835	0.554284	0.495731	0.46538	0.489943	0.387485	0.30708	0.208686	0.173125	0.281908	0.483235	0.654002	0.736119	0.78008	0.721579	0.806724	0.835192	0.906744	0.918207	0.802835	0.77454	0.700107
diff_055F_radius.	0.024167	0.097342	0.205839	0.398031	0.554884	0.630153	0.543189	0.502745	0.587375	0.754135	0.910961	0.976163	1.02121	0.81466	0.632113	0.457917	0.286847	0.16137	0.07527	0.111677	0.227014	0.400596	0.547549	0.600395	0.623347	0.530126	0.398735	0.29042	0.179792	0.128131	0.008491	0.077928	0.053969	0.006626	0.053956	0.070825
diff_055M_radius.	0.560529	0.36269	0.267823	0.267738	0.358606	0.42364	0.617346	0.754083	1.12864	1.14663	0.703363	0.095011	0.127502	0.113014	0.359053	0.505623	0.438039	0.396072	0.310683	0.254863	0.107643	0.084945	0.196497	0.423002	0.726929	0.994222	1.26009	1.51578	1.79019	1.92892	1.71419	1.6497	1.50372	1.38391	1.15407	0.836912
diff_056M_radius.	0.860242	0.648959	0.423882	0.236836	0.031539	0.222539	0.475398	0.661269	0.874252	0.937654	0.726794	0.602133	0.476407	0.404366	0.288907	0.278277	0.187651	0.111572	0.099914	0.3304	0.582202	0.731061	0.860436	0.916434	0.916941	0.962806	1.01958	1.05493	1.22648	1.23337	1.16844	1.02899	1.05191	0.958168	1.002	0.935847
diff_057M_radius.	0.040374	0.153409	0.126697	0.284111	0.217275	0.29701	0.316961	0.324328	0.025053	0.461451	1.01153	0.950613	0.664449	0.715865	1.02048	1.11629	0.906099	0.809369	0.772106	0.627623	0.424386	0.12236	0.175045	0.503127	0.8903	1.13488	1.07268	1.11311	0.794627	0.427648	0.253074	0.269655	0.26767	0.263614	0.230904	0.045799
diff_07165F_radius.	0.469381	0.148817	0.254185	0.335951	0.480706	0.643866	0.85596	1.11623	1.35659	1.43429	1.50096	1.62141	1.63847	1.60373	1.44687	1.20209	0.991483	0.875552	0.769233	0.646929	0.569097	0.414026	0.255975	0.185754	0.07635	0.129132	0.210646	0.357397	0.343712	0.39341	0.550658	0.820389	1.04048	1.07952	0.982846	0.78238
diff_07182M_radius.	0.847605	0.930461	0.846647	0.650922	0.274935	0.156319	0.38903	0.664071	0.9736	0.832667	0.763797	0.818652	0.810539	0.7667	0.673576	0.633149	0.550875	0.504623	0.493854	0.536808	0.575823	0.62599	0.776125	1.13647	1.5324	1.81118	1.82381	1.79666	1.91292	1.87325	1.64666	1.2633	0.962308	0.73523	0.300035	0.247754
diff_10002M_radius.	0.421121	0.408499	0.392984	0.399536	0.350879	0.309116	0.238839	0.176139	0.045881	0.278817	0.484941	0.426825	0.424925	0.352741	0.385493	0.351172	0.385032	0.43323	0.517433	0.583896	0.662496	0.757178	0.727567	0.712806	0.683397	0.674863	0.600859	0.458887	0.39876	0.305902	0.173976	0.05188	0.034375	0.115313	0.244418	0.358369
diff_10016M_radius.	0.088171	0.10773	0.074728	0.116918	0.240739	0.354781	0.3708	0.402836	0.291149	0.077439	0.144163	0.227914	0.224709	0.086047	0.071766	0.130822	0.238952	0.182156	0.191476	0.043039	0.141999	0.295242	0.515094	0.661697	0.603691	0.46483	0.191698	0.100416	0.016954	0.163058	0.35924	0.425487	0.368607	0.203762	0.080318	0.09639
diff_10059M_radius.	0.307914	0.345149	0.224206	0.093427	0.073158	0.077615	0.094936	0.05732	0.025693	0.097906	0.129329	0.030442	0.060448	0.119093	0.233804	0.358059	0.422467	0.382858	0.07362	0.236567	0.39042	0.470799	0.453092	0.26479	0.155578	0.092646	0.116832	0.379376	0.554891	0.600518	0.552931	0.418269	0.324956	0.239061	0.232549	0.21351
diff_10106F_radius.	0.103094	0.087097	0.049123	0.086317	0.110052	0.263167	0.368054	0.374656	0.250308	0.184951	0.10199	0.296783	0.32428	0.222683	0.109102	0.12459	0.173703	0.205986	0.167658	0.176876	0.062126	0.181641	0.399878	0.600544	0.656536	0.614156	0.473453	0.278634	0.158621	0.081678	0.169976	0.368303	0.421001	0.369438	0.262934	0.101842
diff_10183M_radius.	0.828555	0.568225	0.400384	0.146838	0.080945	0.026446	0.040584	0.057183	0.018927	0.18988	0.175349	0.283474	0.332305	0.129712	0.066892	0.121028	0.112925	0.093249	0.113941	0.083308	0.01338	0.075432	0.075267	0.16353	0.328262	0.559002	0.66998	0.680357	0.606974	0.455141	0.293159	0.366157	0.492813	0.68338	0.879736	0.904999
diff_10206F_radius.	0.35674	0.544832	0.6037	0.373549	0.078243	0.153297	0.188932	0.15631	0.03906	0.163503	0.138862	0.103294	0.351547	0.446143	0.425333	0.336553	0.230824	0.108982	0.06361	0.125696	0.136163	0.063133	0.058853	0.257935	0.439576	0.502729	0.461431	0.370253	0.32566	0.313869	0.293389	0.273643	0.215914	0.129112	0.193776	0.078619
diff_11071M_radius.	0.535092	0.599971	0.498738	0.295777	0.220906	0.082571	0.114557	0.087165	0.092568	0.116999	0.019771	0.325418	0.92909	1.05058	0.88643	0.751837	0.689711	0.652019	0.685775	0.720146	0.685964	0.623223	0.538153	0.263926	0.06049	0.168839	0.38782	0.524559	0.421172	0.250656	0.155381	0.089813	0.261048	0.416041	0.515301	0.550327
diff_11108M_radius.	0.440243	0.413076	0.409781	0.405976	0.391485	0.364658	0.327083	0.095631	0.047633	0.054068	0.039867	0.05349	0.123297	0.211572	0.200422	0.241393	0.391149	0.50119	0.429437	0.281132	0.16054	0.120167	0.231699	0.308144	0.420055	0.522653	0.489462	0.484194	0.448531	0.407566	0.455287	0.511051	0.475828	0.376807	0.350538	0.421667
diff_11131F_radius.	0.525518	0.458333	0.260991	0.076353	0.259814	0.486944	0.677429	0.86725	1.06821	1.37218	1.59996	1.27288	0.493503	0.254586	0.198551	0.222916	0.169677	0.15062	0.108138	0.062754	0.112526	0.170098	0.230382	0.394496	0.499473	0.446214	0.182421	0.124469	0.319708	0.388198	0.277022	0.033167	0.120002	0.076833	0.197462	0.391199
diff_12123M_radius.	1.57201	1.51555	1.07259	0.710711	0.712814	0.683479	0.634998	0.468502	0.184377	1.13884	1.60458	0.883066	0.745305	0.696619	0.752057	0.643961	0.651922	0.940811	1.19095	1.26058	1.0026	0.587358	0.08209	0.404659	0.58672	0.679074	0.652838	0.614777	0.642743	0.80587	0.98485	1.21915	1.3705	1.46239	1.50712	1.56039
diff_13053M_radius.	0.260628	0.249799	0.240304	0.249823	0.226067	0.206054	0.200394	0.115553	0.020396	0.066472	0.09478	0.226702	0.371508	0.478754	0.524153	0.495725	0.460987	0.421013	0.403801	0.314021	0.159404	0.062153	0.176494	0.24331	0.381695	0.521813	0.660127	0.787061	0.72253	0.585232	0.382192	0.342287	0.390415	0.414219	0.395223	0.337693
diff_13054M_radius.	0.319537	0.15074	0.097771	0.327524	0.366711	0.285397	0.140799	0.103216	0.39084	0.642355	0.051379	0.846077	1.08867	0.977009	0.990944	0.889064	0.673795	0.50148	0.376924	0.29359	0.274028	0.283318	0.296589	0.196878	0.028664	0.320205	0.646673	0.83518	0.786357	0.431254	0.060981	0.114677	0.18589	0.140511	0.147385	0.22799
diff_13065F_radius.	0.507754	0.540191	0.496474	0.478446	0.475009	0.483559	0.470409	0.410427	0.33005	0.339518	0.394029	0.431182	0.376034	0.401247	0.33608	0.211125	0.050066	0.131753	0.233343	0.373335	0.430662	0.491126	0.363867	0.180491	0.200645	0.240881	0.259022	0.278427	0.327352	0.295695	0.141927	0.412237	0.911626	0.896973	0.70449	0.53962
diff_13075F_radius.	0.056041	0.181083	0.203043	0.24504	0.273779	0.257931	0.336007	0.294841	0.26448	0.281608	0.18288	0.10046	0.31493	0.450632	0.356198	0.147257	0.101571	0.023269	0.08831	0.150146	0.18141	0.18556	0.125818	0.092403	0.060218	0.301977	0.378879	0.342307	0.246514	0.058332	0.0936	0.024159	0.237847	0.160197	0.086647	0.038349
diff_13084F_radius.	1.48368	1.3589	1.08957	0.805724	0.660383	0.510776	0.324061	0.070167	0.146884	0.238481	0.431141	0.684929	0.936779	1.12576	1.21471	1.09441	0.751532	0.369879	0.180295	0.181663	0.328151	0.569799	0.730467	0.754898	0.6156	0.416452	0.064134	0.207921	0.312461	0.180237	0.150398	0.252862	0.44487	0.695279	1.11133	1.35544
diff_13090M_radius.	0.438184	0.628107	0.777135	0.774212	0.87608	0.826466	0.547501	0.220124	0.075425	0.28062	0.112944	0.609821	0.475945	0.11678	0.645764	1.1172	1.56799	1.82147	1.71978	1.59905	1.31178	0.965815	0.869297	0.855608	0.936263	0.974302	0.975891	0.893039	0.692646	0.334996	0.109399	0.400888	0.378115	0.297825	0.151332	0.187937
diff_13092M_radius.	0.153947	0.136556	0.196052	0.340686	0.391816	0.431119	0.391127	0.372375	0.273402	0.507433	0.36078	0.286005	0.121335	0.206855	0.347253	0.501806	0.424825	0.535531	0.400215	0.458917	0.232557	0.105135	0.037769	0.058453	0.140438	0.269417	0.357909	0.425145	0.413977	0.388699	0.231565	0.123976	0.141848	0.120324	0.047397	0.086289
diff_13096M_radius.	0.42201	0.328346	0.247898	0.385384	0.394592	0.300875	0.112952	0.128061	0.148181	0.257293	0.133203	0.594195	0.507084	0.524855	0.555995	0.487223	0.494437	0.423546	0.487522	0.431675	0.414093	0.34405	0.373094	0.251134	0.04282	0.327145	0.527568	0.442928	0.552107	0.17946	0.12957	0.129279	0.235439	0.438156	0.525941	0.543893
diff_13099F_radius.	0.289133	0.53633	0.715339	0.708772	0.589786	0.434012	0.298805	0.171561	0.060323	0.097198	0.163455	0.466888	0.595015	0.383421	0.120425	0.188533	0.290179	0.326101	0.254537	0.153616	0.050476	0.026215	0.081236	0.117731	0.193928	0.283627	0.437061	0.615996	0.564512	0.390661	0.331563	0.371794	0.259077	0.153403	0.052037	0.073207
diff_13109F_radius.	0.452853	0.521426	0.533291	0.367953	0.136631	0.142017	0.266646	0.357189	0.455402	0.614605	1.03091	1.32518	1.36301	1.38218	1.33186	1.15723	1.05322	0.848871	0.626754	0.390314	0.082869	0.191091	0.359736	0.411044	0.368037	0.26867	0.183604	0.197159	0.455352	0.689195	0.585133	0.493642	0.485589	0.450958	0.392744	0.410379
diff_13116M_radius.	0.406289	0.521518	0.634743	0.859663	0.828198	0.901723	0.829413	0.739361	0.607023	0.418566	0.082342	0.112501	0.317455	0.291527	0.307386	0.299817	0.252392	0.145023	0.103774	0.092706	0.095751	0.085088	0.069411	0.146248	0.183996	0.133033	0.17331	0.450349	0.624035	0.519302	0.328857	0.090292	0.289438	0.296275	0.360001	0.388283
diff_13118M_radius.	0.205487	0.236846	0.147689	0.042889	0.106344	0.047746	0.155315	0.135219	0.281976	0.257703	0.339932	0.254226	0.141459	0.269047	0.161794	0.124955	0.094381	0.211463	0.184093	0.2888	0.329948	0.362284	0.425237	0.341549	0.388411	0.387911	0.329748	0.29657	0.174095	0.15383	0.085793	0.056825	0.049666	0.097175	0.07357	0.226636
diff_13119F_radius.	0.075114	0.351419	0.466127	0.39328	0.240161	0.096874	0.070997	0.292823	0.575275	0.639656	0.592957	0.570165	0.509265	0.457936	0.390521	0.233729	0.044561	0.087311	0.124485	0.130251	0.122365	0.164798	0.42316	0.586816	0.437065	0.267569	0.309932	0.33577	0.495647	0.56012	0.671541	0.792554	0.808143	0.703044	0.554588	0.293279
diff_13121M_radius.	0.126707	0.116216	0.087378	0.059855	0.110327	0.0493	0.17887	0.373008	0.695457	0.980109	1.16203	0.714627	0.400964	0.154342	0.282841	0.396232	0.550814	0.585226	0.624378	0.415695	0.306789	0.085094	0.21284	0.278982	0.254398	0.090982	0.100416	0.203505	0.146745	0.022227	0.085282	0.015576	0.409416	0.481745	0.49217	0.342283
diff_13122M_radius.	0.043193	0.115645	0.304089	0.444527	0.372246	0.30477	0.253119	0.184155	0.190806	0.208869	0.21026	0.23506	0.143173	0.227325	0.326558	0.159328	0.044287	0.104627	0.089359	0.308883	0.280101	0.403468	0.216572	0.215071	0.072809	0.012512	0.058819	0.168986	0.051138	0.073567	0.181675	0.166237	0.063282	0.084174	0.025918	0.050891
diff_13124F_radius.	0.207321	0.200755	0.181533	0.287354	0.166689	0.114739	0.175348	0.111194	0.126807	0.138681	0.213035	0.153832	0.083623	0.117815	0.218428	0.308671	0.435843	0.415562	0.348927	0.356223	0.222368	0.146288	0.046408	0.112097	0.094041	0.159685	0.134763	0.091342	0.133427	0.095861	0.131596	0.123322	0.090863	0.193063	0.07734	0.230292
diff_13125F_radius.	0.033675	0.110185	0.197686	0.306719	0.473672	0.580696	0.548299	0.161857	0.119916	0.482583	0.413944	0.473146	0.393109	0.295444	0.233744	0.248353	0.190196	0.413857	0.463744	0.595611	0.529012	0.431469	0.268428	0.088267	0.197657	0.155597	0.376104	0.525751	0.413607	0.301304	0.132219	0.11051	0.185626	0.183313	0.029838	0.124576
diff_13126F_radius.	0.13284	0.044557	0.113731	0.177797	0.327498	0.432119	0.542127	0.727711	0.936673	0.625268	0.20265	0.194143	0.395801	0.356237	0.322457	0.281559	0.271922	0.214875	0.234982	0.278166	0.31353	0.096923	0.140494	0.196406	0.215548	0.051538	0.263668	0.330101	0.496778	0.429494	0.28226	0.131889	0.100959	0.063991	0.176433	0.244103
diff_13129M_radius.	0.315081	0.172774	0.025363	0.205502	0.369665	0.569769	0.669403	0.607515	0.413315	0.162447	0.591309	0.665254	0.677559	0.490155	0.423946	0.34872	0.266958	0.202592	0.266174	0.308081	0.320185	0.284877	0.115352	0.060732	0.178232	0.198633	0.054076	0.131705	0.154991	0.194889	0.127807	0.11288	0.207988	0.074453	0.166301	0.172917
diff_13130F_radius.	0.079315	0.118195	0.25785	0.28311	0.334387	0.338108	0.372861	0.227129	0.119589	0.669825	0.643845	0.620547	0.480085	0.341082	0.285541	0.19327	0.160122	0.272396	0.293168	0.171667	0.175601	0.104745	0.05147	0.043026	0.11607	0.094181	0.245565	0.359638	0.319977	0.364159	0.231081	0.049704	0.180176	0.154898	0.326476	0.146395
diff_13131F_radius.	0.211411	0.303548	0.2948	0.226248	0.235827	0.165819	0.11249	0.200485	0.163737	0.241037	0.354914	0.197735	0.070495	0.087407	0.122873	0.248336	0.214564	0.294868	0.253987	0.155533	0.104077	0.076486	0.086884	0.127181	0.239033	0.066303	0.10522	0.309617	0.201474	0.15729	0.081784	0.088136	0.238769	0.072079	0.069096	0.129208
diff_13132F_radius.	0.082192	0.074721	0.051608	0.112641	0.086819	0.198921	0.303162	0.390763	0.434052	0.51954	0.732837	1.05078	1.18656	0.904519	0.665733	0.477044	0.27873	0.161469	0.064453	0.076563	0.117324	0.161643	0.165753	0.214063	0.362519	0.505854	0.498648	0.383672	0.316063	0.291735	0.325766	0.401517	0.379543	0.279608	0.125017	0.050804
diff_13134M_radius.	0.239629	0.111043	0.137302	0.182313	0.146534	0.1632	0.129156	0.116432	0.163538	0.301427	0.273914	0.301513	0.082367	0.390224	0.582009	0.706761	0.844564	0.801125	0.879531	0.692686	0.686675	0.573379	0.490066	0.452909	0.262702	0.140214	0.061087	0.383217	0.60126	0.653919	0.639027	0.504047	0.338662	0.378454	0.34874	0.157208
diff_13135F_radius.	0.721217	0.440773	0.144656	0.180158	0.367406	0.508744	0.510742	0.374736	0.094936	0.273732	0.419947	0.373048	0.185156	0.080625	0.05124	0.214441	0.402102	0.635959	0.688636	0.356712	0.103169	0.397971	0.459233	0.288083	0.064984	0.35777	0.720321	1.03375	1.20138	1.12945	0.818122	0.557799	0.454938	0.577376	0.827489	0.895958
diff_13136M_radius.	0.124286	0.107223	0.131801	0.128257	0.21367	0.235992	0.283167	0.280304	0.322207	0.330429	0.373532	0.316081	0.332944	0.092243	0.097222	0.095837	0.168199	0.154808	0.245373	0.271628	0.106129	0.070179	0.087545	0.101519	0.490642	0.490201	0.566543	0.530499	0.413413	0.400832	0.130597	0.25119	0.234797	0.222877	0.293091	0.160422
diff_13137M_radius.	0.158386	0.24222	0.220268	0.162726	0.095548	0.023492	0.151059	0.308095	0.406571	0.187144	0.805154	1.8966	1.73758	0.961293	0.388273	0.157134	0.060094	0.14578	0.260802	0.299919	0.291176	0.205905	0.131585	0.123362	0.16851	0.26353	0.337782	0.415309	0.457209	0.533528	0.542191	0.662396	0.569597	0.485124	0.351344	0.109188
diff_13140M_radius.	0.304844	0.415485	0.404797	0.229795	0.047752	0.240628	0.439139	0.453441	0.126099	0.154763	0.346586	0.513488	0.646046	0.743673	0.810041	0.776219	0.529896	0.215465	0.026594	0.112968	0.228831	0.181261	0.12964	0.39689	0.463215	0.336002	0.140931	0.048783	0.092179	0.017554	0.218734	0.446896	0.382156	0.161323	0.048232	0.154748
diff_13141M_radius.	0.235653	0.326157	0.253968	0.225957	0.151604	0.128943	0.165554	0.187157	0.157937	0.091022	0.083798	0.244548	0.355242	0.41916	0.017659	0.215341	0.238639	0.179173	0.090499	0.122317	0.036248	0.130585	0.099897	0.166982	0.139885	0.17659	0.068171	0.303788	0.683639	0.727667	0.376447	0.021426	0.17647	0.260369	0.216391	0.010674
diff_13142M_radius.	0.11276	0.0495	0.065809	0.093747	0.228488	0.282863	0.275215	0.150501	0.091077	0.046589	0.088415	0.186059	0.386378	0.508144	0.480521	0.417304	0.376293	0.351204	0.374704	0.395798	0.42631	0.385494	0.264532	0.219988	0.145344	0.060172	0.120372	0.439992	0.17136	0.115307	0.272322	0.369275	0.451255	0.446162	0.318587	0.233504
diff_13144M_radius.	0.190173	0.1406	0.030328	0.039586	0.16051	0.18785	0.146632	0.103546	0.037158	0.395958	1.17131	1.18444	0.823552	0.63096	0.495252	0.221427	0.222337	0.533791	0.591786	0.348582	0.062487	0.086948	0.014497	0.144103	0.35272	0.483699	0.518715	0.35106	0.060652	0.280325	0.255759	0.140941	0.106055	0.100969	0.102934	0.221335
diff_13146F_radius.	0.56695	0.430418	0.285269	0.2197	0.217797	0.249318	0.330735	0.423219	0.416923	0.327785	0.281127	0.160277	0.199139	0.477031	0.455753	0.29588	0.123789	0.045412	0.066515	0.143053	0.239474	0.272718	0.166673	0.020416	0.167025	0.347836	0.401834	0.373041	0.220609	0.103653	0.107406	0.14895	0.159911	0.108644	0.208904	0.431559
diff_13147F_radius.	0.087525	0.046837	0.116695	0.200254	0.156401	0.125029	0.070543	0.055865	0.071677	0.105049	0.228433	0.372284	0.419406	0.43899	0.350219	0.21214	0.013786	0.25875	0.543482	0.610228	0.519291	0.417856	0.311893	0.293747	0.386335	0.532409	0.635208	0.594648	0.50594	0.429257	0.387978	0.443412	0.467412	0.421464	0.290691	0.181845
diff_13147M_radius.	0.320957	0.213448	0.108793	0.020346	0.088755	0.126384	0.161962	0.140535	0.089306	0.057724	0.098032	0.094616	0.262394	0.3132	0.426272	0.422683	0.364721	0.24924	0.050832	0.215063	0.555401	0.61639	0.547499	0.428763	0.338342	0.295547	0.389487	0.525768	0.642901	0.594958	0.515671	0.450035	0.402928	0.431669	0.468395	0.433431
diff_13148M_radius.	0.131514	0.028222	0.133004	0.171964	0.267864	0.277397	0.284207	0.312782	0.40195	0.414781	0.531262	0.860287	0.939342	0.835508	0.719918	0.636613	0.585268	0.443794	0.341094	0.259758	0.209883	0.165964	0.147516	0.057073	0.073765	0.048022	0.033786	0.142042	0.264729	0.290655	0.264335	0.262771	0.292717	0.348385	0.309075	0.253947
diff_13155F_radius.	0.145323	0.138864	0.135746	0.195222	0.24348	0.193159	0.187801	0.170197	0.055952	0.178105	0.761067	1.20782	1.06336	0.738708	0.48157	0.356879	0.261476	0.176958	0.147461	0.104976	0.034403	0.048041	0.060624	0.045443	0.100122	0.101059	0.136512	0.141256	0.102219	0.232045	0.281667	0.296938	0.263459	0.249286	0.290735	0.246439
diff_13156M_radius.	0.153453	0.131309	0.190942	0.273523	0.386607	0.283339	0.175713	0.110865	0.144125	0.467219	0.943146	1.09896	0.959955	0.827516	0.673367	0.55572	0.505578	0.519243	0.653871	0.781505	0.707076	0.517583	0.25788	0.079239	0.366899	0.526553	0.545496	0.3169	0.093063	0.46367	0.609372	0.584242	0.333595	0.183034	0.136271	0.107675
diff_13158M_radius.	0.190883	0.019736	0.219594	0.367279	0.235842	0.075273	0.025436	0.027753	0.037125	0.13308	0.305719	0.336875	0.045968	0.12989	0.142795	0.106666	0.035146	0.335336	0.867523	1.15148	1.23592	1.22427	1.19152	1.14524	1.08648	1.08267	1.10832	1.11387	0.989167	0.720796	0.448172	0.167924	0.227744	0.435122	0.558419	0.408651
diff_13160M_radius.	0.429286	0.149842	0.150043	0.325382	0.369451	0.296914	0.13492	0.021307	0.085286	0.500292	0.647195	0.644247	0.709402	0.753536	0.743863	0.623181	0.435941	0.275014	0.145583	0.038644	0.101685	0.102152	0.178085	0.268178	0.458308	0.70556	0.801253	0.696503	0.480599	0.228221	0.042106	0.029396	0.057993	0.174422	0.448364	0.587039
diff_13162M_radius.	0.434414	0.53186	0.371255	0.126038	0.048115	0.030852	0.044202	0.125768	0.177715	0.12454	0.481419	0.849877	0.687468	0.459091	0.339746	0.27934	0.237466	0.176393	0.136188	0.062024	0.019378	0.00627	0.063502	0.145512	0.138729	0.052611	0.155529	0.323134	0.273178	0.130169	0.22934	0.187354	0.219567	0.185573	0.074683	0.267138
diff_13165M_radius.	1.15955	1.22297	1.07126	0.795701	0.4836	0.218983	0.171509	0.202333	0.266743	0.341776	0.365833	0.180827	0.85028	1.75132	1.82518	1.6034	1.33669	1.01186	0.577281	0.177945	0.159823	0.265038	0.275772	0.301263	0.079217	0.14072	0.151341	0.033124	0.158255	0.229027	0.089492	0.352724	0.178994	0.090225	0.362109	0.744262
diff_13166M_radius.	0.035407	0.189355	0.262475	0.383819	0.447093	0.481117	0.415251	0.122663	0.127527	0.089584	0.00953	0.011727	0.074618	0.15042	0.201965	0.200899	0.237573	0.25569	0.237866	0.104944	0.086935	0.072573	0.164895	0.234506	0.251125	0.22161	0.181171	0.105245	0.180651	0.299864	0.356961	0.472833	0.557729	0.519352	0.387936	0.199192
diff_13169M_radius.	0.093019	0.076349	0.19618	0.161138	0.062155	0.215262	0.327873	0.513858	0.751869	0.987421	0.548552	0.651679	1.28555	0.591601	0.32402	0.154198	0.053256	0.109591	0.31563	0.456798	0.495887	0.382998	0.285123	0.150778	0.117634	0.196837	0.376417	0.500214	0.269117	0.065638	0.107746	0.078972	0.040036	0.064019	0.046301	0.098053
diff_001F_radius.	0.434288	0.497339	0.565016	0.56192	0.524232	0.480762	0.457784	0.438119	0.256795	0.036838	0.235947	0.682544	1.06919	1.44657	1.51947	1.55542	1.39134	1.26824	1.17789	1.06102	1.03126	0.915037	0.56322	0.333886	0.297449	0.261236	0.142818	0.51061	0.752628	0.848876	0.814353	0.67668	0.59903	0.485417	0.465944	0.38291
diff_002F_radius.	0.241827	0.31722	0.315135	0.315322	0.410863	0.513042	0.81895	1.01636	1.29882	1.53019	1.58582	1.16444	0.730018	0.705417	0.809668	0.915042	0.986021	0.942257	0.85899	0.730917	0.52445	0.315953	0.086364	0.058886	0.191818	0.215498	0.262763	0.324662	0.431938	0.582124	0.730293	0.696745	0.592957	0.419784	0.160515	0.114252
diff_002M_radius.	0.481326	0.437467	0.306088	0.200483	0.168334	0.172103	0.154201	0.101523	0.058035	0.034264	0.153868	0.23409	0.477897	0.577028	0.585224	0.699063	0.72163	0.667078	0.615392	0.585914	0.579416	0.640071	0.46909	0.296484	0.074746	0.065849	0.20987	0.217933	0.108321	0.058537	0.229466	0.420772	0.567989	0.620105	0.642564	0.553175
diff_003F_radius.	0.442192	0.347378	0.248463	0.300608	0.162825	0.045746	0.198641	0.314238	0.181338	0.243599	0.41507	0.411512	0.215984	0.024939	0.084592	0.15561	0.116256	0.087321	0.092678	0.084228	0.045385	0.09417	0.059643	0.058806	0.042665	0.076446	0.108873	0.122982	0.089162	0.117781	0.176043	0.235344	0.336582	0.439334	0.540221	0.558474
diff_003M_radius.	0.198945	0.147916	0.070499	0.083167	0.106719	0.157323	0.230684	0.332322	0.482818	0.634723	0.829816	0.948378	0.90185	0.733952	0.629901	0.466426	0.333299	0.172328	0.062843	0.13821	0.252322	0.313647	0.41005	0.541033	0.628442	0.725305	0.86359	0.868401	0.768858	0.749395	0.517231	0.051364	0.311851	0.239177	0.169635	0.160562
diff_004F_radius.	0.448692	0.525074	0.546496	0.607601	0.695406	0.904375	1.13944	1.24991	1.11035	0.582922	0.138043	0.084966	0.027246	0.038695	0.112206	0.153947	0.03306	0.123814	0.345903	0.660543	0.994202	1.13952	1.02421	0.748609	0.473451	0.257529	0.039497	0.126924	0.182185	0.129571	0.112553	0.09971	0.080165	0.167095	0.316088	0.423125
diff_006M_radius.	0.185343	0.1764	0.135528	0.049003	0.037446	0.059886	0.154757	0.140959	0.090558	0.21793	0.473011	0.06748	0.249223	0.166687	0.389341	0.459922	0.529286	0.634829	0.624528	0.568271	0.359261	0.088024	0.50732	0.964751	1.30806	1.33	1.05675	0.66257	0.256333	0.049377	0.210816	0.34925	0.394738	0.416916	0.321787	0.163359
diff_007F_radius.	0.324019	0.204021	0.07276	0.026232	0.125272	0.048766	0.060409	0.105961	0.048957	0.612451	0.896973	0.652313	0.41795	0.276866	0.235832	0.199811	0.211185	0.244994	0.283326	0.303421	0.394563	0.479003	0.603866	0.655425	0.582275	0.383384	0.217967	0.145339	0.195575	0.220996	0.264632	0.215322	0.09377	0.071163	0.157272	0.258773
diff_008M_radius.	0.536102	0.35234	0.165352	0.07947	0.055351	0.147427	0.20428	0.215899	0.262872	0.358211	0.169348	0.154621	0.252934	0.249922	0.137198	0.005837	0.164322	0.122519	0.119324	0.100566	0.20077	0.259982	0.332861	0.408176	0.452023	0.309642	0.125588	0.123843	0.412239	0.48057	0.125612	0.182849	0.427077	0.504895	0.64323	0.702423
diff_009M_radius.	1.09423	0.990233	0.828837	0.568574	0.207796	0.169439	0.493157	0.666838	0.760219	0.722584	0.594546	0.606283	0.877639	0.835039	0.623911	0.418078	0.196383	0.116136	0.078909	0.114243	0.046469	0.121297	0.081148	0.019622	0.183972	0.306304	0.154312	0.044943	0.18983	0.283253	0.575079	0.772488	1.03825	1.19123	1.24537	1.20126
diff_010M_radius.	0.854392	1.01775	0.377105	0.114274	0.015175	0.056074	0.062973	0.051191	0.161002	0.468471	0.522524	0.972998	1.14804	0.782925	0.486193	0.368143	0.170196	0.01745	0.204312	0.208738	0.30866	0.320578	0.374642	0.351465	0.096096	0.335775	0.607314	0.513453	0.309864	0.2235	0.186869	0.126085	0.089865	0.069581	0.235331	0.46942
diff_011F_radius.	0.020491	0.318225	0.553329	0.667791	0.651103	0.578832	0.533418	0.588259	0.689674	0.831443	0.904156	0.664353	0.287942	0.157404	0.194071	0.45594	0.673975	0.807319	0.920687	1.01683	1.05851	1.12361	1.1745	1.15845	1.1267	1.05309	0.944042	0.911605	0.815614	0.761401	0.789912	0.854667	0.87766	0.700996	0.479461	0.283494
diff_011M_radius.	1.82436	2.02819	1.75251	1.4039	1.26319	1.21864	1.19272	1.16694	0.711384	0.089724	1.04054	1.75457	2.04977	2.21734	2.26117	2.15299	2.12269	1.95505	1.67703	1.18793	0.769228	0.436935	0.258086	0.266965	0.315764	0.377608	0.05936	0.560683	0.83516	1.0031	1.05692	0.924352	0.814614	0.760044	1.00264	1.44512
diff_012M_radius.	0.071504	0.239082	0.344364	0.286244	0.19795	0.185024	0.354237	0.675436	1.34001	2.20009	3.18633	3.92928	4.1025	3.81161	3.47411	3.16204	2.82651	2.5222	2.31279	2.03483	1.70478	1.30174	0.687834	0.13205	0.984064	1.75515	2.30768	2.6584	2.70994	2.5495	2.28416	2.06105	2.04678	1.88434	1.25154	0.496832
diff_013M_radius.	0.62419	0.466176	0.273095	0.106036	0.085948	0.14941	0.184849	0.205579	0.387675	0.495767	0.458386	0.257845	0.092614	0.037145	0.169087	0.323158	0.452714	0.583501	0.71684	0.739888	0.736381	0.726015	0.631574	0.579449	0.429663	0.132179	0.108463	0.167838	0.15415	0.038613	0.160725	0.350813	0.470299	0.584087	0.669307	0.727935
diff_014M_radius.	0.156043	0.146376	0.144509	0.189857	0.123014	0.129757	0.245056	0.418813	0.509732	0.450919	0.449503	0.540899	0.584287	0.611636	0.447963	0.373368	0.210693	0.030059	0.151585	0.343703	0.497318	0.652123	0.730543	0.761125	0.807849	0.854319	0.709596	0.504448	0.347162	0.211589	0.141086	0.033989	0.047949	0.112501	0.157814	0.211149
diff_015F_radius.	0.73016	0.728389	0.675372	0.684789	0.63902	0.736172	0.882375	1.04916	1.07925	0.90371	0.575557	0.292761	0.111518	0.113624	0.226194	0.343807	0.443105	0.481055	0.509289	0.495739	0.475338	0.286372	0.069876	0.032407	0.037344	0.043223	0.066438	0.068922	0.116342	0.161703	0.216008	0.310022	0.470108	0.565317	0.714678	0.713027
diff_015M_radius.	0.892896	0.752662	0.627512	0.64584	0.607819	0.665329	0.681579	0.716214	0.766964	0.688822	0.433858	0.051557	0.393294	0.709733	0.905227	0.929969	0.835522	0.755196	0.709045	0.629679	0.605698	0.498097	0.438724	0.376819	0.305806	0.319063	0.264543	0.132864	0.049646	0.22833	0.569153	0.845537	1.09904	1.13566	1.10784	1.00175
diff_016F_radius.	0.229156	0.233806	0.254794	0.221103	0.196906	0.095227	0.101584	0.013385	0.087757	0.156504	0.23113	0.374632	0.36163	0.324754	0.3308	0.437856	0.521924	0.635058	0.663461	0.774329	0.78284	0.761253	0.755384	0.737856	0.685497	0.573969	0.359808	0.118499	0.100125	0.197294	0.200317	0.249403	0.213257	0.215793	0.181288	0.228528
diff_017F_radius.	0.061505	0.055341	0.06141	0.042645	0.121807	0.153742	0.185029	0.200217	0.217604	0.249013	0.23138	0.329167	0.446515	0.616093	0.806961	0.761692	0.615334	0.523135	0.398419	0.332447	0.188481	0.087594	0.007055	0.063764	0.161758	0.195732	0.289304	0.496738	0.67774	0.658112	0.647166	0.594818	0.529004	0.450092	0.34504	0.146131
diff_017M_radius.	0.103365	0.164686	0.253764	0.30486	0.310126	0.243805	0.147498	0.027235	0.185121	0.066466	0.290574	0.369772	0.351724	0.245861	0.182465	0.02137	0.111958	0.248854	0.333018	0.379804	0.401423	0.331677	0.303784	0.330251	0.379303	0.355111	0.228038	0.249208	0.257879	0.293419	0.278468	0.240292	0.21584	0.159547	0.125141	0.088987
diff_018F_radius.	0.097333	0.083105	0.080102	0.084566	0.209962	0.430436	0.725714	0.87136	0.996407	1.07413	1.07665	0.94374	0.640837	0.312648	0.161744	0.090967	0.09373	0.122131	0.123522	0.168627	0.248261	0.353503	0.464078	0.530616	0.584368	0.55364	0.443994	0.376257	0.129558	0.237314	0.408335	0.435368	0.362839	0.237349	0.109981	0.061781
diff_018M_radius.	1.01609	1.06072	1.07553	0.907172	0.689311	0.699366	0.508754	0.44541	0.239349	0.059299	0.311522	0.369285	0.226615	0.117431	0.254361	0.311399	0.419719	0.42146	0.433566	0.496676	0.479981	0.519532	0.516381	0.512759	0.528558	0.724803	0.652829	0.580343	0.500309	0.416684	0.298423	0.117393	0.13669	0.407566	0.618983	0.787742
diff_019F_radius.	0.287212	0.159375	0.071671	0.070262	0.073068	0.036042	0.117026	0.131707	0.191927	0.321408	0.436016	0.357531	0.129387	0.170114	0.243595	0.318065	0.426095	0.478996	0.506836	0.503092	0.427157	0.252471	0.132141	0.106047	0.162204	0.394476	0.60689	0.781075	0.877649	0.977664	1.01507	1.01304	1.01369	0.942688	0.716603	0.546859
diff_019M_radius.	0.542471	0.623345	0.663531	0.736475	0.873829	0.991612	1.08231	1.12623	1.12108	0.966026	0.762459	0.496137	0.285528	0.157663	0.058243	0.079583	0.099966	0.090888	0.251541	0.319237	0.457332	0.551397	0.678473	0.741759	0.727411	0.604133	0.567341	0.541547	0.263979	0.068734	0.337911	0.523806	0.524621	0.514903	0.473273	0.455474
diff_020F_radius.	0.179311	0.29641	0.486037	0.542343	0.599908	0.590749	0.40613	0.130175	0.220181	0.494111	0.682942	0.633045	0.65443	0.772942	0.944186	1.2505	1.4759	1.60529	1.63129	1.51663	1.37913	1.32682	1.2454	1.22356	1.1727	1.10501	1.05675	0.946159	0.762341	0.729454	0.698206	0.57422	0.45657	0.294855	0.241093	0.116174
diff_020M_radius.	0.086946	0.05619	0.050507	0.095782	0.024636	0.093364	0.361586	0.712542	0.956903	0.905222	0.373739	0.278828	0.721498	0.849725	0.868427	0.89948	0.943345	1.04392	1.12538	1.15303	1.171	1.22311	1.27882	1.29454	1.2869	1.27094	1.20085	1.23703	1.17732	1.05662	0.914352	0.697053	0.490099	0.319849	0.16142	0.109705
diff_021F_radius.	0.053589	0.012485	0.087351	0.119569	0.228957	0.214779	0.23672	0.22322	0.224534	0.162409	0.018866	0.064272	0.084319	0.101668	0.225944	0.148391	0.073255	0.250368	0.416388	0.44633	0.444844	0.420612	0.485905	0.52959	0.60614	0.543812	0.550955	0.660617	0.78366	0.815981	0.756882	0.714012	0.607226	0.425218	0.190414	0.106165
diff_021M_radius.	0.190899	0.067291	0.003345	0.099182	0.162469	0.293561	0.280173	0.183944	0.097495	0.065036	0.068303	0.100322	0.232356	0.192563	0.145769	0.078168	0.088475	0.029981	0.03261	0.10327	0.082335	0.153925	0.097791	0.007896	0.056716	0.037795	0.010307	0.098553	0.0861	0.056421	0.214659	0.355825	0.405219	0.334485	0.207523	0.191763
diff_022F_radius.	0.126392	0.248418	0.273058	0.239561	0.165792	0.045469	0.133797	0.242016	0.402775	0.552745	0.335066	0.068624	0.046537	0.131502	0.3573	0.562677	0.669388	0.671024	0.725935	0.583454	0.668383	0.627799	0.714009	0.732184	0.652873	0.469819	0.115759	0.334212	0.604372	0.68192	0.563504	0.302771	0.148346	0.108864	0.005996	0.070019
diff_022M_radius.	0.588759	0.339363	0.283454	0.248857	0.151869	0.094628	0.048368	0.122965	0.325641	0.634228	0.940062	0.924473	0.758716	0.651583	0.513307	0.459783	0.350524	0.318179	0.311908	0.323108	0.316595	0.467527	0.574915	0.72016	0.818708	0.884457	0.676122	0.160481	0.420272	0.796703	0.880645	0.95394	0.96731	0.877633	0.776508	0.772445
diff_023F_radius.	0.560066	0.547703	0.550912	0.578926	0.574188	0.499831	0.298404	0.162033	0.091549	0.267917	0.255082	0.212974	0.327727	0.401762	0.343101	0.227605	0.139124	0.146295	0.347835	0.524828	0.645306	0.709779	0.775386	0.79252	0.756234	0.525113	0.316019	0.136434	0.05818	0.205991	0.415361	0.566895	0.656633	0.676712	0.664397	0.587904
diff_023M_radius.	0.089448	0.102656	0.205288	0.232649	0.31607	0.317605	0.328197	0.270324	0.230407	0.188114	0.198396	0.461083	0.435559	0.310908	0.104786	0.127515	0.232043	0.31139	0.304414	0.2757	0.274935	0.162533	0.123225	0.092111	0.101451	0.151805	0.231171	0.23722	0.247744	0.337307	0.340067	0.273641	0.174263	0.171456	0.131013	0.027954
diff_024F_radius.	0.342849	0.378747	0.255417	0.17893	0.114364	0.097869	0.149209	0.319241	0.548805	0.723538	0.639634	0.617311	0.563988	0.563376	0.594874	0.644555	0.641087	0.628973	0.580245	0.537095	0.512393	0.481807	0.401353	0.285802	0.075043	0.174087	0.238669	0.198646	0.279291	0.398835	0.434356	0.354467	0.201825	0.08432	0.111486	0.247084
diff_024M_radius.	0.309895	0.249025	0.165414	0.070365	0.012807	0.142859	0.301408	0.515946	0.630443	0.712334	0.658796	0.460974	0.33646	0.273058	0.109416	0.069683	0.004236	0.081673	0.263553	0.387851	0.649157	0.718749	0.737568	0.645013	0.504335	0.365648	0.178546	0.110127	0.064147	0.095851	0.033117	0.0489	0.079774	0.14928	0.118601	0.212
diff_025F_radius.	0.23434	0.202961	0.18154	0.140517	0.129329	0.092518	0.185166	0.237194	0.313342	0.081894	0.099633	0.091333	0.189326	0.176543	0.043824	0.147598	0.371529	0.505542	0.560749	0.586887	0.55417	0.426007	0.287497	0.120887	0.145066	0.171119	0.183176	0.303669	0.353166	0.344677	0.245601	0.104938	0.112683	0.186169	0.234078	0.206984
diff_025M_radius.	0.324111	0.130317	0.174906	0.259331	0.347344	0.227012	0.162889	0.180809	0.257311	0.246579	0.159391	0.441027	0.913749	1.00402	0.797781	0.581188	0.478999	0.413791	0.388629	0.31865	0.291288	0.276409	0.177691	0.118585	0.160022	0.205795	0.229386	0.34384	0.486976	0.530852	0.526749	0.361006	0.172195	0.087499	0.171512	0.351296
diff_026F_radius.	0.249476	0.27512	0.363216	0.375463	0.337769	0.241524	0.161795	0.083225	0.406697	0.425063	0.309831	0.214241	0.141679	0.184947	0.323986	0.47071	0.564171	0.638646	0.67679	0.667447	0.628891	0.632956	0.613089	0.595008	0.611293	0.532908	0.537445	0.38015	0.325729	0.230385	0.140785	0.128075	0.099694	0.073306	0.098365	0.123498
diff_026M_radius.	0.63007	0.778754	0.912846	1.01017	1.14056	1.19534	1.21947	1.08225	0.864971	0.557926	0.286415	0.213041	0.586469	0.868626	0.807769	0.825892	0.650268	0.540154	0.432221	0.252856	0.269018	0.322266	0.534152	0.778663	1.13289	1.23733	1.07145	1.00742	0.93105	0.892764	0.717184	0.388775	0.121346	0.157186	0.404707	0.515028
diff_027M_radius.	0.507055	0.693214	0.620142	0.504176	0.319221	0.111119	0.056424	0.118648	0.209416	0.430659	0.725854	0.984484	0.945189	1.00566	1.02504	0.983108	0.796311	0.667646	0.457358	0.246244	0.108065	0.11496	0.170673	0.040843	0.23581	0.395194	0.306034	0.236608	0.20626	0.359132	0.587416	0.752827	0.770246	0.540835	0.287004	0.073109
diff_029F_radius.	0.167606	0.030536	0.129972	0.237745	0.301886	0.385505	0.423468	0.468678	0.617404	0.608768	0.500039	0.093685	0.134645	0.085134	0.078864	0.053429	0.106405	0.120689	0.139665	0.138625	0.093014	0.106717	0.175462	0.219046	0.340429	0.402779	0.554244	0.577351	0.691286	0.94167	1.03566	0.987794	0.757869	0.495098	0.355822	0.248959
diff_029M_radius.	0.389313	0.569073	0.617006	0.79384	0.857504	0.823216	0.729414	0.638268	0.596406	0.407959	0.037711	0.289405	0.517061	0.501073	0.463636	0.324773	0.25474	0.107653	0.133691	0.167931	0.253961	0.280344	0.118286	0.099023	0.307634	0.373112	0.296986	0.277792	0.299617	0.365506	0.432869	0.49584	0.456673	0.41845	0.187489	0.103225
diff_030F_radius.	0.434639	0.678365	0.739376	0.738803	0.770668	0.762638	0.73808	0.597571	0.65727	0.6937	0.387251	0.081516	0.038901	0.207094	0.353685	0.47301	0.519854	0.516528	0.482632	0.502725	0.552344	0.580138	0.422456	0.196658	0.011625	0.340358	0.63016	0.790879	0.988803	0.878317	0.632209	0.509805	0.360298	0.186834	0.069576	0.234547
diff_030M_radius.	0.411959	0.527903	0.597608	0.647876	0.70117	0.872366	0.956382	1.05391	0.932695	0.440935	0.131899	0.246525	0.310022	0.355835	0.391903	0.459777	0.505461	0.480198	0.423915	0.342105	0.250817	0.133489	0.139009	0.089159	0.008222	0.117536	0.088024	0.096176	0.070583	0.106782	0.145061	0.115873	0.020818	0.064048	0.221522	0.311986
diff_031F_radius.	0.549544	0.571649	0.501175	0.407737	0.166644	0.085673	0.11954	0.266171	0.39159	0.457019	0.378432	0.185981	0.06752	0.077006	0.207372	0.242183	0.295034	0.253337	0.259671	0.171945	0.165182	0.241199	0.266029	0.506611	0.391578	0.494503	0.5856	0.625093	0.603295	0.479176	0.313735	0.117786	0.057772	0.105673	0.222065	0.413263
diff_031M_radius.	0.286175	0.127328	0.14637	0.19642	0.322326	0.613737	0.848152	0.891388	0.929768	0.912546	0.996398	1.02426	1.07942	1.25628	1.19376	0.693273	0.532297	0.295859	0.128124	0.064444	0.15054	0.140052	0.16592	0.306341	0.611707	0.931243	1.16003	1.24584	1.21193	1.11764	0.916438	0.794895	0.808844	0.849015	0.747779	0.62771
diff_033F_radius.	0.229938	0.125378	0.038884	0.111492	0.127742	0.169949	0.281059	0.345814	0.325246	0.27395	0.177563	0.298234	0.757662	1.09516	1.07658	0.866684	0.630115	0.467493	0.344595	0.270493	0.240994	0.188252	0.209775	0.171475	0.286263	0.226097	0.199263	0.11042	0.194879	0.196283	0.240252	0.337188	0.365017	0.393491	0.350031	0.301652
diff_034F_radius.	1.10979	1.01468	0.888591	0.75791	0.622299	0.600282	0.715449	0.98453	0.902247	0.116064	0.45971	0.801601	1.10901	1.25261	1.36228	1.48466	1.5097	1.53483	1.60133	1.56171	1.40809	1.20321	1.0154	0.810131	0.54529	0.309552	0.068976	0.179238	0.427096	0.484883	0.580257	0.69093	0.726905	0.863141	1.01386	1.02927
diff_034M_radius.	0.737571	0.611245	0.443382	0.387158	0.410515	0.407767	0.486931	0.492713	0.590384	0.585736	0.371422	0.020642	0.375761	0.754846	0.933728	0.882382	0.759315	0.646744	0.534466	0.422474	0.387403	0.216127	0.163805	0.065067	0.04887	0.049584	0.016894	0.05959	0.039557	0.096693	0.383111	0.571214	0.797064	0.942138	0.941475	0.849294
diff_035F_radius.	0.235117	0.215537	0.192479	0.204839	0.235523	0.230691	0.267009	0.183235	0.024539	0.3467	0.604352	0.59897	0.528517	0.358664	0.160035	0.121037	0.424258	0.695566	0.976343	1.14143	1.23523	1.27056	1.40026	1.28426	1.0364	0.724453	0.480311	0.208496	0.064097	0.007533	0.07459	0.072025	0.102974	0.197332	0.216751	0.219682
diff_036F_radius.	0.644381	0.664903	0.530234	0.400472	0.355457	0.401232	0.465937	0.503003	0.579429	0.776613	0.830351	0.680108	0.48039	0.257022	0.189813	0.085668	0.101703	0.173202	0.253415	0.16784	0.065055	0.132236	0.187215	0.208587	0.158544	0.101233	0.02764	0.099809	0.153407	0.27549	0.274824	0.030485	0.301489	0.595634	0.616904	0.67908
diff_036M_radius.	1.8594	1.6938	1.42508	1.28234	1.22395	1.18204	1.24555	0.93597	0.061881	1.21233	2.33156	2.63463	2.67127	2.63019	2.45406	2.3494	2.02311	1.58705	0.971237	0.644863	0.321782	0.203957	0.171797	0.117618	0.181482	0.646369	1.04431	1.27401	1.31338	1.29042	1.12037	0.986809	1.03798	1.2847	1.68032	1.92097
diff_038F_radius.	0.391967	0.288535	0.252686	0.18072	0.080259	0.024618	0.022481	0.090728	0.058311	0.074875	0.234937	0.246455	0.051962	0.214438	0.357893	0.535535	0.592438	0.544388	0.500217	0.352772	0.158321	0.091616	0.329077	0.434448	0.506476	0.433013	0.47606	0.58217	0.66704	0.606931	0.573421	0.36133	0.101942	0.280893	0.422896	0.443715
diff_038M_radius.	0.278187	0.243776	0.067397	0.034246	0.146351	0.088292	0.215683	0.240786	0.558414	0.129294	0.325838	0.338894	0.302817	0.304305	0.228188	0.173422	0.196213	0.238444	0.289283	0.460787	0.611089	0.590542	0.575367	0.450996	0.38616	0.388602	0.393284	0.292899	0.230778	0.010042	0.180498	0.014488	0.085407	0.085775	0.024311	0.116147
diff_039F_radius.	0.159198	0.275334	0.424373	0.49189	0.559778	0.518133	0.294605	0.16917	0.071624	0.18297	0.581734	1.14192	1.32706	1.2883	1.16887	0.96526	0.888703	0.825	0.880207	0.897932	0.89777	0.959381	0.983894	0.992762	0.892244	0.57832	0.236525	0.092066	0.14864	0.051284	0.073148	0.321899	0.369198	0.323723	0.196767	0.03679
diff_039M_radius.	0.112258	0.15371	0.323404	0.362393	0.465982	0.584934	0.743041	0.936709	1.30692	1.63404	1.6428	1.41089	1.20635	1.18054	0.916865	0.772748	0.780333	0.592694	0.585095	0.45481	0.247413	0.103071	0.138323	0.390783	0.707147	0.923294	0.913131	0.777637	0.646853	0.436818	0.281742	0.122022	0.083611	0.199071	0.232366	0.137815
diff_041M_radius.	0.41486	0.341332	0.317508	0.205547	0.173628	0.042068	0.015199	0.105923	0.077115	0.418474	0.723501	0.90381	0.818147	0.604124	0.446833	0.347096	0.266002	0.273741	0.233467	0.262331	0.207744	0.198243	0.278024	0.241948	0.257457	0.328689	0.470249	0.742926	0.966958	0.883931	0.661385	0.420815	0.104406	0.157827	0.384643	0.417359
diff_042F_radius.	0.064042	0.059905	0.042217	0.039543	0.051636	0.04079	0.070613	0.032874	0.201147	0.274527	0.383928	0.376477	0.350194	0.304995	0.244352	0.214642	0.143673	0.093386	0.089437	0.112761	0.043557	0.084236	0.133827	0.234084	0.254591	0.324332	0.309925	0.190079	0.168824	0.061411	0.101758	0.037727	0.100976	0.082795	0.078946	0.078974
diff_042M_radius.	0.142151	0.080451	0.129613	0.040444	0.103848	0.11943	0.089308	0.065911	0.138843	0.131927	0.355411	0.450525	0.419756	0.070035	0.515092	0.595466	0.531711	0.371933	0.080255	0.418405	0.513319	0.325022	0.29848	0.616031	0.687495	0.669027	0.444688	0.285363	0.185	0.17411	0.123424	0.210321	0.343771	0.220776	0.128756	0.060785
diff_043M_radius.	0.447337	0.341823	0.194716	0.002235	0.149074	0.287979	0.430067	0.481015	0.534714	0.485811	0.412952	0.262048	0.153854	0.127639	0.05954	0.024052	0.147076	0.137581	0.205033	0.179183	0.029746	0.228883	0.486596	0.703043	0.826102	0.790518	0.736702	0.748178	0.66898	0.458113	0.248147	0.185116	0.280657	0.397896	0.517772	0.509743
diff_044F_radius.	0.05666	0.006763	0.183438	0.286899	0.283849	0.358566	0.378454	0.357907	0.319823	0.22527	0.095457	0.052725	0.263255	0.544961	0.809676	0.817804	0.738006	0.593814	0.429772	0.313454	0.173957	0.063937	0.094444	0.265991	0.424285	0.570908	0.652385	0.583989	0.594267	0.426739	0.315182	0.054506	0.041231	0.048034	0.145268	0.081724
diff_045M_radius.	0.150916	0.086191	0.095146	0.183188	0.185956	0.24516	0.235277	0.337608	0.220594	0.138099	0.36309	0.444974	0.513226	0.380043	0.24495	0.132113	0.096133	0.025533	0.07492	0.10867	0.14464	0.133531	0.237055	0.311173	0.252051	0.202462	0.148888	0.269423	0.383168	0.38129	0.326793	0.270547	0.18832	0.157251	0.087539	0.107537
diff_046F_radius.	0.037189	0.120789	0.064483	0.08326	0.160619	0.157662	0.277263	0.320584	0.36673	0.47964	0.494685	0.384935	0.295597	0.153399	0.082851	0.041879	0.02988	0.01533	0.064892	0.18352	0.257097	0.317427	0.515927	0.561182	0.535213	0.485616	0.389885	0.243708	0.216036	0.1491	0.149348	0.151928	0.089557	0.052016	0.085299	0.051862
diff_048F_radius.	0.161432	0.154813	0.23037	0.324684	0.43282	0.476317	0.465106	0.452933	0.34779	0.141198	0.126288	0.071965	0.220598	0.452603	0.502077	0.452175	0.391898	0.265219	0.224573	0.141132	0.13489	0.211967	0.119466	0.028415	0.049673	0.112685	0.265311	0.497366	0.58749	0.464049	0.173659	0.023763	0.070103	0.069143	0.074289	0.057674
diff_049F_radius.	0.304893	0.408561	0.478547	0.37655	0.284586	0.176579	0.086768	0.144951	0.225544	0.470141	0.910641	0.998765	0.90132	0.763231	0.700403	0.70637	0.757336	0.722578	0.745369	0.694862	0.619506	0.61919	0.502792	0.226529	0.022278	0.263239	0.342457	0.463193	0.63732	0.661293	0.603871	0.491604	0.365463	0.217732	0.067537	0.134389
diff_049M_radius.	1.0661	1.09081	1.05872	1.16223	1.16229	1.21509	1.21956	1.30253	1.47118	1.37523	1.15495	0.977855	0.830594	0.751259	0.83801	0.848808	0.839255	0.877265	0.98449	0.955723	0.910674	0.669843	0.289898	0.061501	0.158313	0.27803	0.29124	0.31073	0.407405	0.660972	0.800566	0.738189	0.445881	0.076879	0.513823	0.905077
diff_050F_radius.	0.497562	0.526833	0.537617	0.538756	0.630422	0.708607	0.732704	0.434757	0.141136	0.612651	0.882446	0.884865	0.843068	0.845286	0.847795	0.787787	0.741134	0.676406	0.55617	0.437159	0.304807	0.285631	0.273783	0.272384	0.175137	0.105336	0.049404	0.200279	0.037455	0.037509	0.063458	0.121411	0.108044	0.224825	0.385897	0.44965
diff_050M_radius.	0.511553	0.450409	0.143111	0.071093	0.319892	0.517182	0.717199	0.713335	0.720461	0.846846	0.744486	0.693623	0.678235	0.793882	0.75951	0.582381	0.474591	0.502534	0.536963	0.541438	0.663725	0.796374	0.834291	0.921928	0.952609	0.903213	0.718144	0.495047	0.184934	0.14565	0.248327	0.392354	0.479485	0.566962	0.524001	0.532436
diff_051F_radius.	0.02204	0.099361	0.167764	0.24342	0.193085	0.14285	0.082325	0.162569	0.573801	0.680387	0.796468	0.772277	0.668488	0.613335	0.503606	0.396044	0.296074	0.162865	0.058608	0.119277	0.324387	0.543199	0.687961	0.725567	0.745935	0.813526	0.780828	0.695538	0.524483	0.334652	0.23961	0.101592	0.039274	0.089008	0.0472	0.134549
diff_052M_radius.	0.259019	0.259104	0.370437	0.431778	0.508643	0.549009	0.547315	0.496454	0.460441	0.340936	0.328709	0.200466	0.08677	0.0818	0.317572	0.485939	0.567469	0.58367	0.617495	0.628325	0.581478	0.514911	0.380709	0.322997	0.241337	0.210197	0.156585	0.128867	0.272713	0.41955	0.391578	0.158532	0.031724	0.15198	0.123996	0.185231
diff_053F_radius.	0.092425	0.214959	0.182312	0.241339	0.214614	0.111043	0.057456	0.073865	0.052505	0.201305	0.574111	0.927503	0.899702	0.891383	0.754328	0.729931	0.496723	0.423674	0.293521	0.111534	0.14518	0.320136	0.608492	0.742394	0.838125	0.949026	0.910763	0.742042	0.338697	0.067433	0.139075	0.068098	0.052557	0.019759	0.156523	0.086243
diff_053M_radius.	0.350464	0.469898	0.547577	0.63847	0.773227	0.947929	1.16177	1.41741	1.69023	2.10024	1.78493	1.04702	0.466645	0.171237	0.145689	0.131575	0.205671	0.3052	0.361711	0.380257	0.445873	0.36176	0.230399	0.260353	0.101499	0.054967	0.084151	0.130028	0.082778	0.209796	0.300002	0.40522	0.335642	0.169659	0.019806	0.249729
diff_054F_radius.	0.527471	0.602367	0.65622	0.614764	0.519647	0.541626	0.717214	0.859727	0.699573	0.548508	0.409094	0.278991	0.041672	0.276122	0.475649	0.459748	0.406539	0.267228	0.165481	0.164848	0.130782	0.260984	0.253917	0.292207	0.220505	0.18438	0.175371	0.177872	0.053519	0.255719	0.548359	0.470458	0.104249	0.180177	0.353475	0.48121
diff_054M_radius.	0.76874	0.731553	0.726644	0.712107	0.719603	0.601224	0.567752	0.430564	0.251696	0.087834	0.087948	0.088752	0.032359	0.218979	0.557576	0.767582	0.819299	0.677884	0.593019	0.340409	0.19424	0.086078	0.21987	0.51546	0.690628	1.05897	1.33953	1.55902	1.70583	1.69907	1.6627	1.57291	1.33058	1.10274	0.914228	0.864518
diff_055F_radius.	0.308225	0.301491	0.019525	0.177273	0.324385	0.407028	0.348541	0.369365	0.41553	0.533411	0.559163	0.656764	0.533862	0.412926	0.281328	0.183586	0.104498	0.023089	0.061276	0.122488	0.095898	0.134144	0.130583	0.135215	0.148373	0.053279	0.18982	0.330426	0.42028	0.411874	0.454411	0.468572	0.43525	0.330455	0.185813	0.080954
diff_055M_radius.	0.468796	0.438492	0.47616	0.509866	0.612359	0.837726	0.968103	1.15741	1.32645	1.28481	1.05888	0.529621	0.135236	0.033314	0.123502	0.245616	0.43716	0.492217	0.399781	0.341479	0.160227	0.096074	0.269097	0.55054	0.708665	1.06609	1.31183	1.52812	1.55906	1.71951	1.6709	1.37266	1.08756	0.823955	0.661008	0.555864
diff_056M_radius.	0.911986	0.749859	0.546851	0.332307	0.094257	0.220211	0.415063	0.694091	0.887631	1.19829	1.3397	1.27274	1.15807	1.05913	1.03825	0.995413	0.915386	0.779268	0.628622	0.506262	0.328378	0.185359	0.082208	0.107907	0.272872	0.405041	0.608417	0.92442	1.27937	1.72685	1.92946	1.89772	1.77544	1.61729	1.39265	1.18173
diff_057M_radius.	0.613194	0.560228	0.464435	0.252372	0.197188	0.050561	0.205957	0.529923	0.875964	1.46065	1.48487	1.36806	1.03934	0.272522	0.00908	0.166703	0.233591	0.404814	0.471076	0.44697	0.235476	0.148967	0.437561	0.613619	0.661627	0.655248	0.583733	0.55299	0.407942	0.103015	0.138041	0.121721	0.140789	0.02964	0.277927	0.498033
diff_07165F_radius.	0.268422	0.122878	0.35934	0.527245	0.597909	0.687496	0.816792	1.04518	1.17246	1.22165	1.24288	1.22122	1.04695	1.02203	0.98476	0.834949	0.809437	0.750192	0.704526	0.662464	0.536963	0.454863	0.40277	0.407078	0.3241	0.168363	0.077863	0.271355	0.645953	0.67053	0.609026	0.486457	0.566027	0.679587	0.721229	0.55925
diff_07182M_radius.	0.619443	0.793491	0.826546	0.672758	0.202663	0.594375	0.98673	0.922275	0.757298	0.801787	0.72741	0.713054	0.786034	0.904242	0.915308	0.888428	0.765563	0.618916	0.474977	0.287678	0.173523	0.243368	0.584028	1.17201	1.47346	1.51771	1.46344	1.40717	1.41652	1.42391	1.37008	1.22166	1.07781	0.816231	0.402151	0.29145
diff_10002M_radius.	0.348329	0.360237	0.405674	0.301824	0.244951	0.212317	0.178197	0.178576	0.190976	0.232602	0.163607	0.270362	0.311108	0.318054	0.401115	0.49254	0.562485	0.745563	0.821946	0.956595	1.03667	1.0931	1.06856	0.961097	0.784949	0.669224	0.548379	0.413295	0.41513	0.330625	0.149726	0.068875	0.107876	0.178706	0.222564	0.269351
diff_10016M_radius.	0.053436	0.025122	0.173253	0.432002	0.487023	0.548178	0.492966	0.387013	0.279637	0.230167	0.180465	0.201109	0.208618	0.326747	0.237831	0.121813	0.039099	0.056606	0.032846	0.031661	0.044972	0.14665	0.215535	0.25337	0.251225	0.115085	0.158399	0.273754	0.251281	0.10518	0.215423	0.467819	0.466064	0.313709	0.167603	0.020591
diff_10059M_radius.	0.784537	0.838458	0.599742	0.291975	0.065902	0.096833	0.157999	0.161967	0.111885	0.245341	0.477391	0.561455	0.401093	0.2732	0.11264	0.02586	0.022478	0.043607	0.073212	0.154086	0.228082	0.167834	0.050273	0.315881	0.519474	0.679287	0.546157	0.227221	0.075054	0.250194	0.276224	0.078934	0.078303	0.093268	0.32253	0.608477
diff_10106F_radius.	0.105008	0.086157	0.20337	0.360913	0.485215	0.604654	0.547029	0.426381	0.334367	0.248647	0.250812	0.170707	0.176183	0.249453	0.14971	0.119728	0.046559	0.029727	0.053396	0.074233	0.05953	0.006069	0.125259	0.22333	0.2435	0.1929	0.03394	0.183858	0.295919	0.187358	0.070025	0.398068	0.46854	0.376197	0.193676	0.053438
diff_10183M_radius.	0.300448	0.14159	0.02714	0.152472	0.014959	0.036274	0.024307	0.074883	0.074916	0.199573	0.315812	0.433441	0.199843	0.060703	0.030652	0.110299	0.174117	0.180969	0.211919	0.22695	0.219175	0.220022	0.155891	0.191583	0.254864	0.313949	0.467323	0.684281	0.581338	0.427665	0.320467	0.37209	0.519365	0.595609	0.606547	0.46592
diff_10206F_radius.	0.431447	0.368919	0.26573	0.083236	0.095701	0.166888	0.174777	0.077607	0.080217	0.295065	0.592108	0.716312	0.173103	0.234661	0.254975	0.179355	0.132314	0.093179	0.045712	0.071044	0.127223	0.243937	0.267208	0.116818	0.16931	0.468335	0.564189	0.442872	0.263169	0.156125	0.040966	0.133097	0.121891	0.076467	0.121482	0.253548
diff_11071M_radius.	0.454335	0.350297	0.335968	0.28691	0.11792	0.072664	0.112567	0.106082	0.098422	0.086998	0.034798	0.066243	0.053749	0.232125	0.413486	0.423307	0.509289	0.495925	0.52697	0.455785	0.380843	0.329065	0.370746	0.377292	0.268227	0.069616	0.207324	0.298286	0.404071	0.165894	0.03855	0.053863	0.242759	0.268936	0.397393	0.483839
diff_11108M_radius.	0.186898	0.191786	0.232548	0.200402	0.122307	0.114915	0.065592	0.029857	0.156258	0.065642	0.034054	0.068294	0.137068	0.127616	0.096013	0.15346	0.308299	0.395253	0.420697	0.425983	0.384182	0.329275	0.271406	0.097815	0.20694	0.444536	0.495938	0.434314	0.394496	0.324488	0.330489	0.255225	0.120183	0.18454	0.185683	0.190181
diff_11131F_radius.	0.279729	0.279791	0.263055	0.215266	0.07634	0.132842	0.235344	0.300075	0.31986	0.35512	0.486539	0.602901	0.466234	0.346673	0.262169	0.239372	0.148443	0.103706	0.069571	0.013465	0.024354	0.131136	0.370739	0.743999	0.992632	0.981944	0.737809	0.385205	0.123015	0.09636	0.330613	0.516175	0.48181	0.280534	0.042929	0.171199
diff_12123M_radius.	1.48724	1.32537	1.07095	0.858368	0.808964	0.820067	0.830255	0.762148	0.701799	0.394968	0.830115	1.01466	0.767222	0.667706	0.628053	0.558788	0.611171	0.8652	1.2579	1.42725	1.23308	0.693299	0.017187	0.532072	0.861596	0.806361	0.600566	0.536912	0.75469	0.91674	1.11753	1.2369	1.35539	1.5272	1.71645	1.73457
diff_13053M_radius.	0.346344	0.393546	0.439188	0.472193	0.48906	0.476429	0.466015	0.485407	0.311379	0.017078	0.466634	0.748147	0.650126	0.582331	0.514762	0.434147	0.430415	0.431565	0.416413	0.392911	0.310363	0.226843	0.1101	0.035152	0.063904	0.129174	0.232605	0.332316	0.394152	0.35294	0.331934	0.400944	0.410598	0.385509	0.407112	0.394949
diff_13054M_radius.	0.086324	0.077902	0.162798	0.200384	0.138172	0.056795	0.059295	0.199844	0.440163	0.822476	0.431182	0.159709	0.482965	0.401379	0.332001	0.172074	0.023784	0.149445	0.234224	0.241479	0.150134	0.017677	0.057308	0.207527	0.150023	0.462921	0.783423	0.737884	0.597358	0.24632	0.093196	0.258629	0.315105	0.184341	0.071322	0.071633
diff_13065F_radius.	0.327272	0.293204	0.272919	0.238978	0.231356	0.28768	0.301066	0.321875	0.245728	0.30164	0.355798	0.36688	0.39049	0.473018	0.567879	0.552703	0.388308	0.065536	0.080226	0.178386	0.232711	0.219735	0.204939	0.169017	0.150804	0.196343	0.356592	0.454735	0.575517	0.620361	0.603615	0.335844	0.159382	0.51702	0.432392	0.424595
diff_13075F_radius.	0.045827	0.189042	0.184322	0.245938	0.245796	0.207966	0.159565	0.165314	0.167744	0.13702	0.183425	0.105635	0.284645	0.328293	0.280827	0.054352	0.062929	0.075746	0.091698	0.156836	0.200607	0.230479	0.159148	0.047991	0.134587	0.261999	0.371577	0.292784	0.1966	0.088411	0.119019	0.22212	0.211063	0.198879	0.18748	0.100354
diff_13084F_radius.	0.989528	0.97692	0.774457	0.619924	0.474047	0.400722	0.43229	0.37878	0.184017	0.272595	0.789322	0.97192	0.963073	0.953536	0.782976	0.680526	0.463678	0.226955	0.07287	0.124526	0.088155	0.296782	0.471966	0.4536	0.252036	0.060757	0.290284	0.475599	0.263613	0.077038	0.229989	0.158155	0.065891	0.225604	0.541353	0.848182
diff_13090M_radius.	0.416513	0.059788	0.402881	0.629868	0.63688	0.495845	0.131069	0.264285	0.65951	0.962784	0.716465	0.254338	0.249747	0.591878	0.906592	1.2481	1.49174	1.571	1.42729	1.15446	0.949973	0.687624	0.460271	0.416972	0.522755	0.570979	0.590064	0.590611	0.507594	0.313594	0.14452	0.062284	0.211943	0.442847	0.670191	0.619234
diff_13092M_radius.	0.314448	0.210041	0.029979	0.110889	0.216135	0.147825	0.171504	0.100715	0.084301	0.094552	0.076771	0.159155	0.040882	0.15747	0.418358	0.521567	0.600939	0.555667	0.452905	0.355464	0.065115	0.065776	0.229937	0.36919	0.051606	0.164542	0.27865	0.246767	0.187873	0.055081	0.12275	0.159688	0.087054	0.099352	0.099085	0.250185
diff_13096M_radius.	0.142009	0.057186	0.150979	0.181041	0.241083	0.169424	0.191037	0.218501	0.589821	0.438918	0.239854	0.421324	0.653953	0.645455	0.605601	0.555792	0.472744	0.353001	0.223354	0.085192	0.107885	0.072701	0.118099	0.133907	0.175779	0.445629	0.510168	0.360097	0.255144	0.060487	0.049707	0.105034	0.213222	0.297942	0.299254	0.370995
diff_13099F_radius.	0.024237	0.262905	0.393021	0.454661	0.379158	0.297853	0.158194	0.032878	0.08116	0.266129	0.488575	0.305819	0.096704	0.062586	0.110356	0.226167	0.302887	0.304223	0.151922	0.105262	0.199555	0.132044	0.058667	0.097582	0.166097	0.270025	0.414278	0.407336	0.209213	0.057585	0.123351	0.18519	0.145907	0.224199	0.237079	0.1728
diff_13109F_radius.	0.504643	0.557603	0.507424	0.25503	0.058289	0.218213	0.311169	0.491356	0.828383	0.826792	0.615576	0.877066	1.27432	1.36084	1.15801	1.06053	0.696425	0.441168	0.145852	0.062093	0.353574	0.48938	0.553019	0.485445	0.410217	0.309344	0.24699	0.296005	0.557068	0.708997	0.448001	0.332172	0.347736	0.215159	0.227669	0.348307
diff_13116M_radius.	0.108562	0.15492	0.019942	0.315603	0.243951	0.346391	0.304863	0.222455	0.063898	0.295643	0.193358	0.172561	0.233967	0.82554	0.857411	0.601517	0.453565	0.327973	0.294169	0.159838	0.138726	0.230092	0.300932	0.480541	0.576679	0.561272	0.397644	0.012286	0.155525	0.255473	0.148799	0.053346	0.276018	0.257741	0.227901	0.119795
diff_13118M_radius.	0.203167	0.08603	0.018139	0.035787	0.044004	0.120737	0.14636	0.174306	0.013407	0.235758	0.080267	0.269496	0.358383	0.312632	0.23909	0.170542	0.056377	0.078353	0.124855	0.113159	0.245461	0.31098	0.479097	0.381273	0.574022	0.633615	0.555332	0.460552	0.265134	0.124499	0.091915	0.029309	0.04335	0.08121	0.081245	0.113719
diff_13119F_radius.	0.166581	0.229768	0.232052	0.194126	0.123739	0.070911	0.320753	0.399714	0.415594	0.258016	0.066316	0.102576	0.059966	0.060263	0.053945	0.006616	0.089727	0.043374	0.089385	0.044747	0.062557	0.116773	0.327438	0.551818	0.168549	0.114424	0.097885	0.07706	0.2333	0.344539	0.482101	0.627951	0.710445	0.604188	0.224846	0.086131
diff_13121M_radius.	0.30757	0.077955	0.177646	0.375539	0.484755	0.596905	0.394767	0.241782	0.126471	0.433131	0.826527	0.328579	0.162292	0.053078	0.307161	0.568784	0.761542	0.935207	0.798137	0.646492	0.434592	0.020272	0.08483	0.365277	0.415744	0.239624	0.023431	0.307501	0.358878	0.150019	0.14356	0.085111	0.335811	0.546812	0.516073	0.463146
diff_13122M_radius.	0.250071	0.21369	0.292307	0.364267	0.428986	0.543738	0.536587	0.533202	0.62386	0.756173	1.02459	1.23365	1.07534	0.808144	0.186821	0.225466	0.175845	0.239681	0.110528	0.130726	0.013574	0.041227	0.244386	0.335373	0.351339	0.437183	0.511205	0.45357	0.558236	0.366075	0.156923	0.062195	0.080583	0.081973	0.070112	0.195793
diff_13124F_radius.	0.275402	0.25603	0.286245	0.19762	0.231366	0.185767	0.174454	0.063409	0.13721	0.142275	0.342854	0.351166	0.452378	0.189514	0.022524	0.287736	0.402008	0.468262	0.394062	0.361358	0.290113	0.276907	0.168876	0.171053	0.131009	0.248803	0.225979	0.208977	0.04519	0.049931	0.300155	0.311543	0.497417	0.377357	0.225396	0.340498
diff_13125F_radius.	0.158986	0.038297	0.206699	0.336733	0.461521	0.723162	0.752422	0.594062	0.189777	0.276503	0.396798	0.367994	0.41311	0.307657	0.316754	0.267277	0.219353	0.241215	0.311586	0.386113	0.409807	0.414716	0.135108	0.075359	0.118216	0.19628	0.295538	0.482347	0.314623	0.398132	0.232245	0.222656	0.095224	0.217124	0.199427	0.24517
diff_13126F_radius.	0.432125	0.438744	0.365767	0.319911	0.216289	0.092876	0.101185	0.307068	0.601195	0.432576	0.234756	0.607316	0.621991	0.534496	0.536767	0.391169	0.40348	0.232232	0.117002	0.096023	0.131917	0.172046	0.226321	0.421041	0.476281	0.421378	0.055381	0.193937	0.316549	0.392084	0.128184	0.20268	0.096645	0.348184	0.300892	0.514678
diff_13129M_radius.	0.254139	0.471791	0.340711	0.190939	0.074684	0.148618	0.384147	0.596796	0.71629	0.485628	0.165906	0.776202	1.00398	0.920262	0.808711	0.628845	0.58458	0.457182	0.353854	0.387061	0.266848	0.219226	0.089251	0.076183	0.365897	0.47812	0.490872	0.382122	0.091564	0.16059	0.153314	0.214284	0.275886	0.212821	0.113256	0.119021
diff_13130F_radius.	0.205791	0.098851	0.19531	0.103029	0.017821	0.08952	0.251324	0.352922	0.314131	0.613174	0.034017	0.171871	0.434597	0.411044	0.363746	0.340195	0.270882	0.316616	0.164785	0.037708	0.075793	0.180165	0.246541	0.363121	0.36154	0.441038	0.424996	0.628336	0.283067	0.296417	0.056024	0.107537	0.299352	0.183465	0.204573	0.181582
diff_13131F_radius.	0.341182	0.330103	0.394919	0.496375	0.420113	0.404912	0.367542	0.297886	0.253088	0.240219	0.246375	0.170401	0.301749	0.18182	0.119461	0.039364	0.058114	0.206936	0.101776	0.201604	0.05134	0.180429	0.173893	0.207566	0.262644	0.277802	0.324401	0.322262	0.352741	0.293017	0.298651	0.216116	0.187082	0.154221	0.009505	0.1701
diff_13132F_radius.	0.136206	0.172019	0.17751	0.115309	0.091396	0.069659	0.088059	0.052148	0.137693	0.170318	0.395897	0.776572	1.05159	0.641068	0.279268	0.229038	0.230234	0.258148	0.253936	0.233005	0.229597	0.232151	0.317527	0.395061	0.469967	0.566412	0.661749	0.627008	0.492096	0.480814	0.558092	0.626091	0.663984	0.579924	0.30688	0.11482
diff_13134M_radius.	0.317331	0.274548	0.137396	0.203077	0.161077	0.078309	0.111772	0.105661	0.180887	0.30467	0.254766	0.397882	0.251345	0.294803	0.483014	0.662469	0.630619	0.613378	0.576085	0.4971	0.456391	0.412965	0.384862	0.43051	0.338923	0.315596	0.139385	0.109841	0.074676	0.231526	0.219834	0.30223	0.02785	0.1258	0.141977	0.322413
diff_13135F_radius.	0.799906	0.578482	0.35229	0.159641	0.039063	0.209103	0.213105	0.036741	0.314927	0.556883	0.47706	0.242568	0.031877	0.084012	0.14824	0.179067	0.150604	0.060165	0.074049	0.287649	0.285958	0.156049	0.106101	0.257151	0.26998	0.179213	0.103719	0.375542	0.629449	0.77552	0.633218	0.45078	0.530543	0.656268	0.759688	0.854655
diff_13136M_radius.	0.24507	0.049634	0.026555	0.113979	0.043847	0.082372	0.179516	0.185758	0.072856	0.160217	0.117106	0.110977	0.048744	0.489025	0.316201	0.20904	0.081324	0.016933	0.176086	0.209025	0.257962	0.289266	0.326151	0.210323	0.174035	0.225498	0.027237	0.06851	0.097696	0.067948	0.105857	0.025457	0.257924	0.314118	0.404309	0.367363
diff_13137M_radius.	0.384063	0.399497	0.374212	0.299885	0.212811	0.085149	0.168886	0.443276	0.667035	0.792853	0.395437	0.217634	0.833301	0.69475	0.230225	0.126215	0.389483	0.530268	0.594	0.488664	0.382552	0.28542	0.244633	0.353336	0.331852	0.418864	0.363307	0.332723	0.28147	0.283719	0.314601	0.295211	0.184861	0.088958	0.019792	0.226056
diff_13140M_radius.	0.288948	0.339322	0.230903	0.028049	0.284954	0.42264	0.604109	0.556519	0.628981	0.552183	0.489417	0.409706	0.500854	0.615715	0.642252	0.525225	0.310049	0.03004	0.319429	0.530038	0.612159	0.515877	0.261587	0.006557	0.211485	0.159134	0.099501	0.241957	0.073738	0.167396	0.506954	0.786648	0.712037	0.43688	0.164327	0.101374
diff_13141M_radius.	0.022359	0.165475	0.23489	0.330255	0.353824	0.379668	0.371088	0.334981	0.266231	0.168935	0.031116	0.164615	0.202647	0.090418	0.35848	0.342812	0.293741	0.255228	0.224286	0.190903	0.115208	0.094988	0.096482	0.115948	0.140757	0.122923	0.063959	0.351547	0.863484	0.614131	0.072247	0.241942	0.404578	0.399815	0.178431	0.048447
diff_13142M_radius.	0.182587	0.213881	0.177611	0.11987	0.078146	0.079212	0.052482	0.155611	0.338056	0.580697	0.869363	0.570572	0.169348	0.396203	0.356586	0.332219	0.301178	0.307691	0.295489	0.352009	0.332892	0.380033	0.395357	0.428554	0.378924	0.277837	0.046707	0.14256	0.083757	0.312676	0.415472	0.539074	0.645186	0.553244	0.411902	0.234245
diff_13144M_radius.	0.612979	0.339932	0.178817	0.167301	0.387707	0.307996	0.255639	0.163463	0.068893	0.19072	0.779258	0.38162	0.129593	0.136639	0.138492	0.346823	0.463721	0.323554	0.097128	0.091056	0.203545	0.25234	0.162833	0.160103	0.06471	0.232914	0.186458	0.071851	0.413955	0.725833	0.641761	0.388718	0.141182	0.107795	0.416727	0.696947
diff_13146F_radius.	0.727972	0.594179	0.36715	0.200963	0.067014	0.088359	0.245477	0.175457	0.231346	0.271554	0.274891	0.138964	0.004558	0.240264	0.322268	0.173752	0.063167	0.142553	0.09709	0.007529	0.119164	0.090235	0.05929	0.118438	0.361124	0.674879	0.798737	0.736909	0.420264	0.054784	0.170555	0.269435	0.161697	0.14553	0.517914	0.712677
diff_13147F_radius.	0.368222	0.248955	0.135516	0.020261	0.099668	0.14594	0.202795	0.276027	0.274489	0.303642	0.426757	0.475513	0.314356	0.107979	0.077166	0.141333	0.172705	0.32101	0.440227	0.411602	0.374706	0.371134	0.385897	0.432998	0.435872	0.574459	0.750685	0.784239	0.713893	0.653493	0.622504	0.629289	0.452832	0.264492	0.17939	0.29822
diff_13147M_radius.	0.169367	0.313164	0.374799	0.234459	0.110833	0.014546	0.109045	0.155584	0.193164	0.282876	0.284144	0.228118	0.379379	0.505131	0.362477	0.183428	0.055062	0.121089	0.132365	0.298048	0.399965	0.432516	0.382647	0.352286	0.383602	0.446027	0.452021	0.579167	0.764921	0.811795	0.730403	0.661508	0.626153	0.618975	0.438125	0.253838
diff_13148M_radius.	0.105365	0.158202	0.199624	0.200395	0.074107	0.055318	0.072492	0.218347	0.336341	0.415797	0.36259	0.523555	0.675609	0.669386	0.480795	0.422797	0.360492	0.410144	0.438171	0.500877	0.542286	0.582232	0.628949	0.664716	0.687461	0.595331	0.447472	0.352638	0.102453	0.127342	0.109641	0.102749	0.053012	0.088015	0.073852	0.05497
diff_13155F_radius.	0.076542	0.160105	0.178135	0.08798	0.091613	0.101518	0.049541	0.063768	0.193123	0.299962	0.32558	0.159747	0.05366	0.173273	0.197607	0.088247	0.031067	0.123217	0.206101	0.296153	0.319001	0.373417	0.387759	0.374531	0.334179	0.251441	0.0389	0.135519	0.082313	0.080703	0.135838	0.073199	0.071834	0.099246	0.129208	0.041705
diff_13156M_radius.	0.280236	0.335843	0.322603	0.273463	0.238154	0.137317	0.116288	0.435868	0.896963	0.56258	0.163628	0.449689	0.684141	0.855972	0.854013	0.719465	0.575993	0.45985	0.322119	0.155198	0.056444	0.076451	0.266702	0.5086	0.886487	1.11792	1.02206	0.706279	0.012268	0.468704	0.54608	0.324935	0.165697	0.046687	0.139822	0.223759
diff_13158M_radius.	0.125611	0.12931	0.22561	0.282632	0.153965	0.201486	0.167064	0.259305	0.412886	0.532774	0.926413	0.964792	0.548147	0.091166	0.033318	0.093642	0.068587	0.107429	0.264051	0.349953	0.383754	0.36496	0.401834	0.366886	0.336755	0.329471	0.309967	0.26846	0.286288	0.407443	0.343156	0.265775	0.242007	0.22086	0.158413	0.018855
diff_13160M_radius.	0.259694	0.045869	0.170694	0.224028	0.242174	0.220943	0.215678	0.189171	0.190276	0.406854	0.41092	0.418813	0.67326	0.837701	0.708285	0.651249	0.542016	0.449536	0.361221	0.239635	0.083498	0.075667	0.257872	0.527602	0.722141	0.8617	0.924537	0.79867	0.521552	0.32102	0.161253	0.117844	0.155687	0.085784	0.152739	0.260509
diff_13162M_radius.	0.071209	0.091038	0.16566	0.226457	0.147827	0.097312	0.128492	0.273848	0.383428	0.481544	0.441357	0.126263	0.077917	0.055316	0.088267	0.072176	0.107131	0.164378	0.249389	0.306766	0.328996	0.239648	0.197139	0.178022	0.234916	0.219292	0.350269	0.374544	0.226552	0.244542	0.474893	0.535434	0.565158	0.467803	0.231627	0.096919
diff_13165M_radius.	1.22906	1.19293	1.02166	0.8741	0.736671	0.348249	0.227261	0.334085	0.459835	0.61064	0.768833	0.826224	0.020603	1.13059	1.50144	1.3019	0.901663	0.55029	0.275296	0.078058	0.264099	0.312976	0.33672	0.406664	0.21173	0.080618	0.194979	0.114599	0.159363	0.411478	0.285453	0.078892	0.224643	0.197882	0.092125	0.724856
diff_13166M_radius.	0.037012	0.051073	0.077374	0.177762	0.286717	0.388772	0.500083	0.486202	0.220907	0.050763	0.219017	0.267155	0.339461	0.302657	0.293915	0.290066	0.273822	0.202628	0.102451	0.04261	0.167505	0.354937	0.442564	0.506532	0.426341	0.235459	0.008469	0.13449	0.271293	0.295461	0.205771	0.145463	0.149162	0.178539	0.164089	0.128323
diff_13169M_radius.	0.1505	0.203985	0.369117	0.658265	0.958047	0.797385	0.414794	0.109048	0.408841	1.04833	0.9861	0.037232	0.797006	0.721025	0.331333	0.03207	0.241896	0.445661	0.673673	0.805559	0.862555	0.846376	0.792615	0.750735	0.724717	0.736696	0.792487	0.755967	0.360264	0.163149	0.308505	0.474542	0.554928	0.516378	0.427233	0.266889
diff_001F_radius.	0.121026	0.155666	0.159721	0.141973	0.122464	0.063867	0.084918	0.083109	0.164872	0.329429	0.631041	0.870064	1.00047	0.9872	0.904721	0.748429	0.661036	0.592645	0.434594	0.259525	0.051541	0.263972	0.546416	0.718376	0.816966	0.659644	0.344302	0.113727	0.084411	0.076547	0.082036	0.16252	0.252566	0.245703	0.211208	0.043871
diff_002F_radius.	0.031528	0.011023	0.112728	0.227729	0.164909	0.225298	0.638463	0.861199	0.785645	0.618269	0.539161	0.347867	0.145503	0.080483	0.242256	0.296025	0.240486	0.121624	0.078225	0.363023	0.726127	1.04889	1.25716	1.3629	1.11345	0.799738	0.436803	0.149795	0.056843	0.073758	0.134065	0.182195	0.301309	0.168391	0.082204	0.014599
diff_002M_radius.	0.061725	0.052252	0.086555	0.070304	0.094176	0.059736	0.098773	0.252056	0.562119	0.760082	0.221999	0.323813	0.432774	0.498506	0.575419	0.621517	0.622888	0.570524	0.586895	0.566597	0.485328	0.373326	0.308917	0.049832	0.185694	0.402646	0.180664	0.235805	0.316175	0.255003	0.028339	0.15063	0.252427	0.320574	0.289185	0.159716
diff_003F_radius.	0.080975	0.135028	0.077573	0.180799	0.292413	0.391714	0.734618	1.14798	0.998939	0.556879	0.193139	0.167634	0.123906	0.127476	0.156822	0.232526	0.123652	0.022911	0.07301	0.151346	0.155586	0.173082	0.139711	0.231851	0.302756	0.333293	0.32532	0.363322	0.446393	0.474123	0.421337	0.293695	0.072401	0.072508	0.174105	0.086736
diff_003M_radius.	1.31034	1.09585	0.902135	0.787113	0.800022	0.72594	0.663709	0.636385	0.688394	0.875613	1.05984	1.06891	0.991509	0.810066	0.54193	0.092439	0.403481	0.836503	1.15935	1.30415	1.34652	1.3588	1.41201	1.31004	1.0974	0.82276	0.523276	0.266918	0.233221	0.43233	0.433515	0.136456	0.718862	1.31003	1.57414	1.52725
diff_004F_radius.	0.928828	1.28071	1.60738	1.78961	1.77301	1.84379	1.85183	1.83248	1.39898	0.729882	0.225337	0.176776	0.221196	0.249087	0.258109	0.199861	0.220844	0.236057	0.182552	0.21622	0.230639	0.15441	0.208739	0.241907	0.226554	0.32649	0.280253	0.310398	0.135969	0.066937	0.046955	0.045456	0.077888	0.178665	0.29001	0.567919
diff_006M_radius.	0.329736	0.454557	0.46823	0.640455	0.685349	0.705407	0.754253	0.943952	1.01308	0.91185	0.46285	0.162077	0.075863	0.177269	0.386928	0.558053	0.763619	0.883421	0.993742	0.842078	0.552524	0.303873	0.063497	0.228162	0.309722	0.441257	0.485225	0.145532	0.457939	0.755375	0.871918	0.769159	0.468171	0.32189	0.355021	0.132166
diff_007F_radius.	1.17086	1.15599	1.1134	0.951558	0.898765	0.83176	0.684297	0.355389	0.257789	0.722074	0.835488	0.555579	0.350912	0.20253	0.158239	0.178407	0.149785	0.136746	0.159418	0.250786	0.360003	0.51402	0.618804	0.508274	0.389779	0.388901	0.334645	0.340242	0.363211	0.322126	0.193747	0.021502	0.230964	0.485474	0.80627	1.03076
diff_008M_radius.	0.049838	0.246258	0.432745	0.485276	0.387906	0.219404	0.149141	0.043389	0.14992	0.27422	0.352271	0.011129	0.233116	0.243767	0.317167	0.289412	0.101996	0.063184	0.182519	0.179884	0.154902	0.115901	0.239601	0.346612	0.270503	0.043215	0.08104	0.179449	0.258165	0.040557	0.258894	0.244054	0.182108	0.162693	0.123954	0.066561
diff_009M_radius.	0.787017	0.632078	0.484641	0.088276	0.218093	0.296741	0.355915	0.319116	0.348061	0.446193	0.774464	1.55836	1.16303	0.550578	0.097691	0.093368	0.203811	0.234074	0.21559	0.101176	0.024454	0.170011	0.335029	0.51591	0.522335	0.281624	0.079465	0.045094	0.114494	0.397275	0.719679	0.93152	1.13292	1.24325	1.13021	0.976153
diff_010M_radius.	0.155806	0.470944	0.667356	0.637623	0.510364	0.381158	0.268348	0.272043	0.241172	0.00664	0.005883	0.013046	0.311198	0.445518	0.187686	0.132392	0.119363	0.133898	0.044421	0.112372	0.118558	0.075888	0.190444	0.312915	0.32592	0.185829	0.118453	0.295341	0.420508	0.446787	0.403679	0.311483	0.134506	0.085167	0.030066	0.054146
diff_011F_radius.	0.290279	0.277301	0.198711	0.14252	0.13609	0.029711	0.049541	0.037995	0.029899	0.035411	0.080166	0.156097	0.108773	0.066717	0.105787	0.087964	0.060841	0.140127	0.187943	0.240771	0.276866	0.33241	0.331666	0.323482	0.350227	0.218121	0.13346	0.058424	0.221951	0.620711	1.03987	1.05559	0.9643	0.635694	0.41361	0.368887
diff_011M_radius.	0.30914	0.437766	0.358192	0.152243	0.047757	0.019473	0.088314	0.12638	0.178448	0.544697	0.919104	1.02039	1.68052	2.31876	2.53233	2.44008	2.36225	2.00238	1.39992	0.905239	0.405234	0.075233	0.252206	0.55118	0.763095	0.553506	0.311251	0.241355	0.339047	0.297998	0.082512	0.103925	0.29197	0.22217	0.221856	0.326192
diff_012M_radius.	2.89249	2.58745	2.25308	2.11624	2.10836	2.0021	1.38115	0.010835	2.22816	4.11139	5.45741	6.20427	6.333	5.942	5.43389	5.07778	4.92854	4.82315	4.73636	4.54855	4.34766	4.10719	3.8161	3.51996	2.6876	0.688729	1.23796	2.44897	2.81722	3.14625	3.51692	3.80655	3.71343	3.41632	3.34504	3.19452
diff_013M_radius.	0.292209	0.254693	0.207497	0.14083	0.029526	0.019791	0.061922	0.064984	0.007913	0.160866	0.261894	0.428657	0.568834	0.690515	0.836324	0.975948	1.07669	1.15182	1.24995	1.30906	1.30691	1.26246	1.173	1.03737	0.872591	0.459712	0.173281	0.038789	0.10822	0.038874	0.06087	0.13772	0.149034	0.200865	0.214738	0.257269
diff_014M_radius.	0.381852	0.414757	0.309567	0.338919	0.309673	0.355035	0.497954	0.639946	0.693836	0.790846	0.835077	0.792437	0.704653	0.530194	0.288501	0.116428	0.035544	0.169282	0.302407	0.504966	0.701961	0.960716	1.32106	1.59127	1.40097	1.15892	0.812802	0.498036	0.296599	0.156621	0.12514	0.13673	0.115729	0.014606	0.134235	0.326986
diff_015F_radius.	0.033689	0.192776	0.362441	0.438717	0.450289	0.526368	0.615026	0.677104	0.55393	0.454256	0.259386	0.171777	0.130063	0.145128	0.113166	0.043782	0.126611	0.240484	0.35714	0.538455	0.675869	0.783157	0.706693	0.634336	0.716389	0.845172	0.912858	0.857829	0.621124	0.453223	0.328362	0.291634	0.259005	0.215201	0.111542	0.062529
diff_015M_radius.	0.133032	0.251516	0.330056	0.337575	0.414371	0.508802	0.493977	0.403109	0.328817	0.189199	0.109859	0.038451	0.031385	0.097944	0.103748	0.172959	0.008691	0.041398	0.154983	0.146381	0.196906	0.30535	0.398018	0.438007	0.391134	0.336537	0.236328	0.156464	0.21232	0.28916	0.290254	0.416659	0.386713	0.330551	0.218383	0.075054
diff_016F_radius.	0.28257	0.097364	0.043155	0.088044	0.209184	0.255114	0.089725	0.070242	0.051257	0.056428	0.236327	0.57291	0.747921	0.822904	0.887021	0.963045	0.943933	0.852589	0.854694	0.790614	0.779235	0.729996	0.796905	0.771878	0.814195	0.730202	0.455577	0.081111	0.449659	0.423755	0.317357	0.304338	0.35638	0.439715	0.38856	0.308858
diff_017F_radius.	0.32803	0.193811	0.040778	0.063402	0.0418	0.083013	0.090971	0.034387	0.089109	0.092445	0.007739	0.178265	0.352904	0.614517	0.897272	0.882252	0.863535	0.832493	0.707925	0.670294	0.590674	0.494606	0.371947	0.174989	0.050034	0.287897	0.554906	0.905708	1.14146	1.20983	1.10655	0.937039	0.82979	0.723049	0.54353	0.377617
diff_017M_radius.	0.715885	0.568627	0.341489	0.170801	0.049235	0.072877	0.033949	0.091938	0.57185	1.32328	1.56994	1.60258	1.4781	1.3372	1.22759	1.0944	1.06744	0.996516	0.939032	0.757885	0.580537	0.226768	0.100376	0.487338	0.764939	0.747255	0.785269	0.929883	1.14391	1.26351	1.31161	1.24915	1.22049	1.03232	0.982347	0.820938
diff_018F_radius.	0.312684	0.442708	0.353976	0.272291	0.027771	0.141664	0.268837	0.300423	0.425254	0.489653	0.439005	0.264031	0.281406	0.245439	0.213143	0.131251	0.214561	0.275002	0.32977	0.311523	0.342495	0.359041	0.376712	0.49213	0.667869	0.637766	0.579925	0.424353	0.108626	0.513197	0.635524	0.563778	0.448244	0.211704	0.040548	0.136314
diff_018M_radius.	0.547251	0.565042	0.580818	0.636179	0.768355	0.862499	0.790676	0.735614	0.517545	0.211837	0.031932	0.135187	0.643189	0.871337	0.601444	0.120349	0.414417	0.521404	0.450835	0.303422	0.231289	0.282518	0.382768	0.604593	0.61688	0.53009	0.494832	0.773358	0.743979	0.766309	0.86635	0.670666	0.130889	0.308549	0.482742	0.563267
diff_019F_radius.	0.16939	0.255282	0.37578	0.484715	0.557427	0.559226	0.683682	0.808675	0.947794	0.93011	0.477269	0.253862	0.286039	0.456345	0.517836	0.52496	0.592049	0.668974	0.655203	0.611343	0.544376	0.47223	0.501255	0.538408	0.604707	0.622434	0.729257	0.828881	0.751445	0.821373	0.811055	0.708239	0.600521	0.43984	0.224368	0.052724
diff_019M_radius.	0.325583	0.497984	0.641644	0.779188	0.816966	0.815126	0.83059	0.868847	0.849002	0.547017	0.267084	0.190263	0.176143	0.233635	0.127449	0.011304	0.175344	0.394643	0.561484	0.591439	0.525778	0.412256	0.278107	0.115946	0.014218	0.249406	0.552066	0.64669	0.620263	0.494769	0.450087	0.433007	0.34864	0.271628	0.185761	0.197888
diff_020F_radius.	0.387899	0.478146	0.540554	0.602659	0.681146	0.835607	0.877093	0.808224	0.548245	0.404354	0.309699	0.060149	0.485987	0.656858	0.680552	0.632676	0.624077	0.60679	0.61597	0.721508	0.911797	1.01992	1.15404	1.22063	1.28913	1.38167	1.23064	0.965904	0.718327	0.503574	0.280933	0.239097	0.233869	0.154221	0.084705	0.235025
diff_020M_radius.	0.256318	0.126851	0.07872	0.036974	0.062615	0.239767	0.423456	0.637215	0.686154	0.223836	0.322821	0.823349	0.863787	0.732586	0.723882	0.704667	0.735523	0.677097	0.64751	0.600151	0.558641	0.611464	0.72415	0.849694	1.02362	1.12948	1.04952	0.919216	0.851875	0.724251	0.523612	0.490544	0.471993	0.477319	0.446475	0.391826
diff_021F_radius.	0.280319	0.382329	0.433321	0.456178	0.398114	0.347615	0.242218	0.13025	0.037225	0.265035	0.346937	0.466563	0.468854	0.521232	0.541805	0.432086	0.412563	0.44396	0.426022	0.486396	0.490651	0.321494	0.110245	0.035202	0.02169	0.104312	0.219484	0.399654	0.517661	0.490863	0.440279	0.389465	0.234113	0.043725	0.021698	0.181421
diff_021M_radius.	0.545225	0.508402	0.438458	0.359304	0.228625	0.03279	0.147357	0.085272	0.119518	0.194246	0.536781	0.740635	0.730597	0.526679	0.422165	0.388653	0.26567	0.196413	0.113679	0.032525	0.154609	0.181633	0.172432	0.066879	0.064642	0.038133	0.083937	0.218092	0.501397	0.159921	0.277001	0.423281	0.58232	0.701953	0.688731	0.632426
diff_022F_radius.	0.073272	0.080899	0.051623	0.025299	0.083445	0.10195	0.16275	0.154568	0.049482	0.395933	0.817582	0.807574	0.633989	0.17367	0.196678	0.376843	0.413774	0.385775	0.401515	0.412863	0.430913	0.494613	0.632303	0.799288	0.940787	0.906884	0.767748	0.365863	0.233981	0.419131	0.362921	0.243088	0.182439	0.099962	0.118927	0.106611
diff_022M_radius.	1.36842	1.14358	0.819971	0.423989	0.079078	0.140104	0.206995	0.451513	0.541665	0.708206	0.965918	1.10204	1.15727	0.959297	0.758925	0.603275	0.473298	0.341666	0.327577	0.320687	0.278756	0.207124	0.236925	0.285288	0.33526	0.257615	0.134701	0.60024	0.884662	1.07572	0.982284	0.908438	0.982146	1.13583	1.26952	1.41758
diff_023F_radius.	0.219708	0.254679	0.265256	0.280157	0.348025	0.384393	0.456951	0.552662	0.741718	0.624077	0.311678	0.38214	0.289534	0.319027	0.215437	0.238888	0.286241	0.348425	0.410719	0.42795	0.515954	0.564524	0.720882	0.816946	0.83308	0.664192	0.481745	0.367408	0.24492	0.129337	0.05026	0.128502	0.195459	0.205981	0.231807	0.27025
diff_023M_radius.	0.398116	0.411237	0.449513	0.557007	0.571115	0.650475	0.655157	0.659838	0.616398	0.489965	0.158264	0.143774	0.440325	0.57703	0.41836	0.277983	0.09311	0.113129	0.055673	0.164653	0.29729	0.359873	0.555519	0.730511	0.829954	0.90675	0.773046	0.465023	0.190361	0.089433	0.186461	0.134384	0.150522	0.199443	0.27691	0.380012
diff_024F_radius.	0.031982	0.034754	0.061924	0.063014	0.178156	0.179138	0.161544	0.217538	0.084542	0.09204	0.285844	0.302601	0.121498	0.061612	0.198045	0.267766	0.312986	0.336301	0.35775	0.385966	0.424246	0.524404	0.627493	0.484426	0.344504	0.200352	0.197818	0.119711	0.131955	0.32889	0.484588	0.469487	0.398725	0.277749	0.108407	0.060518
diff_024M_radius.	0.371327	0.667469	0.852057	1.1513	1.3706	1.61752	1.74617	1.74631	1.80945	1.91436	1.81744	1.40309	0.768562	0.293816	0.058454	0.106318	0.181862	0.263126	0.318036	0.360103	0.442277	0.473462	0.531031	0.603264	0.777361	0.761483	0.522353	0.104948	0.240599	0.320517	0.329364	0.287588	0.254998	0.215372	0.026699	0.218698
diff_025F_radius.	0.236053	0.188652	0.145365	0.108167	0.118651	0.217054	0.068662	0.12124	0.213718	0.027113	0.386303	0.826495	0.803198	0.733009	0.608679	0.508384	0.451123	0.401006	0.360415	0.314513	0.325812	0.319747	0.248617	0.101764	0.1599	0.502025	0.694322	0.604387	0.423938	0.302051	0.235723	0.293399	0.328991	0.229597	0.208461	0.21406
diff_025M_radius.	0.564615	0.401389	0.213099	0.029079	0.154638	0.119682	0.008045	0.065815	0.088646	0.097046	0.24729	0.328733	0.265887	0.117468	0.162113	0.102264	0.333203	0.176667	0.185281	0.091094	0.203269	0.26878	0.214034	0.301796	0.39292	0.55974	0.715634	0.822137	0.796913	0.862205	0.881421	0.938104	0.851576	0.800586	0.703918	0.635398
diff_026F_radius.	0.301884	0.343389	0.340726	0.304804	0.262973	0.221918	0.189254	0.189644	0.138207	0.081467	0.155849	0.178044	0.147055	0.146264	0.103632	0.096603	0.098984	0.158451	0.216263	0.228509	0.322545	0.314132	0.352612	0.301349	0.268259	0.236692	0.373869	0.551885	0.641188	0.701939	0.612213	0.411918	0.207415	0.111159	0.097626	0.253569
diff_026M_radius.	0.710568	0.820972	0.895386	0.827336	0.725149	0.65327	0.646423	0.730964	0.769193	0.807165	0.754419	0.447668	0.081856	0.544461	0.679149	0.620689	0.564109	0.531703	0.603152	0.783887	0.927659	1.11017	1.33882	1.45567	1.45808	1.24897	1.04591	0.801272	0.446241	0.007951	0.320677	0.576987	0.561395	0.563511	0.531278	0.587575
diff_027M_radius.	0.474124	0.402935	0.262329	0.228576	0.222631	0.288016	0.340573	0.286075	0.095069	0.195533	0.454368	0.925749	1.10077	0.972823	0.592462	0.25088	0.012652	0.229126	0.35134	0.419031	0.413687	0.510758	0.76119	0.997291	1.09987	1.14868	0.906324	0.463065	0.082653	0.519888	0.649742	0.604758	0.516726	0.306468	0.130564	0.308854
diff_029F_radius.	0.178436	0.11045	0.032002	0.168025	0.335597	0.484362	0.620541	0.622701	0.65448	0.600971	0.461368	0.206182	0.050138	0.083057	0.078378	0.045834	0.01806	0.027881	0.070463	0.023649	0.034781	0.126143	0.201799	0.294889	0.442204	0.622736	0.755402	0.93704	0.90819	0.788276	0.644321	0.487732	0.485297	0.484152	0.396501	0.253641
diff_029M_radius.	0.516846	0.669772	0.706813	0.644928	0.522481	0.305723	0.092475	0.113089	0.13821	0.091775	0.333501	0.725826	0.708661	0.671803	0.520039	0.328567	0.170236	0.026448	0.091381	0.349377	0.364997	0.420352	0.500483	0.443227	0.166176	0.173013	0.383955	0.657639	0.736653	0.434321	0.23226	0.19206	0.147684	0.142434	0.084267	0.380346
diff_030F_radius.	0.252275	0.639436	0.96891	1.08135	1.12876	1.06117	0.85108	0.590066	0.328103	0.420761	0.477851	0.331483	0.372956	0.679531	0.858642	0.866967	0.857777	0.976644	0.996756	0.980539	0.832544	0.566359	0.297846	0.035407	0.281151	0.376889	0.398719	0.343574	0.395505	0.543902	0.567566	0.516038	0.457236	0.445759	0.33275	0.085302
diff_030M_radius.	0.840098	0.936813	0.99988	1.01245	0.992488	0.883339	0.665097	0.646863	0.611013	0.390021	0.123371	0.047103	0.233753	0.241544	0.228152	0.220154	0.192125	0.18933	0.161125	0.099084	0.038801	0.321788	0.426937	0.440926	0.221505	0.152501	0.084163	0.134872	0.059038	0.046104	0.262642	0.325261	0.383876	0.555856	0.645561	0.710696
diff_031F_radius.	0.375841	0.396195	0.422601	0.320341	0.250332	0.044958	0.286708	0.482816	0.539309	0.542309	0.405978	0.229719	0.093617	0.311643	0.413564	0.294185	0.224743	0.165438	0.114972	0.020857	0.114162	0.20051	0.358812	0.433949	0.538722	0.532677	0.311913	0.076938	0.117121	0.237092	0.379398	0.392993	0.371438	0.406071	0.373772	0.350805
diff_031M_radius.	0.378587	0.091444	0.409899	0.545564	0.557963	0.484886	0.375182	0.432406	0.487803	0.46143	0.382697	0.426508	0.760545	0.697046	0.538305	0.062017	0.12199	0.066441	0.054064	0.197075	0.137287	0.327082	0.550791	0.7093	0.732318	0.497119	0.024117	0.57788	0.473687	0.341777	0.479348	0.738685	0.990946	1.13403	1.0779	0.852956
diff_033F_radius.	0.184785	0.082865	0.099627	0.132366	0.207628	0.221783	0.207082	0.216961	0.101456	0.15506	0.063573	0.154978	0.41117	0.571371	0.478331	0.254625	0.137665	0.125678	0.145361	0.186247	0.199267	0.19607	0.094804	0.065334	0.103213	0.190141	0.058066	0.2477	0.536262	0.61196	0.669131	0.629134	0.589061	0.434765	0.345421	0.273221
diff_034F_radius.	0.972887	1.0924	1.10368	1.10539	1.12606	1.09425	1.06361	0.924542	0.541588	0.21852	0.607189	1.02471	1.28343	1.41422	1.39468	1.37434	1.34405	1.3069	1.36083	1.37887	1.31132	1.37056	1.2478	1.1227	0.898907	0.395785	0.051498	0.363368	0.625278	0.729615	0.713352	0.647796	0.623446	0.611076	0.648935	0.81354
diff_034M_radius.	0.044714	0.212649	0.323849	0.362522	0.42773	0.522814	0.572702	0.540753	0.437773	0.288185	0.183903	0.13554	0.194559	0.194091	0.2258	0.210181	0.010836	0.076221	0.178385	0.215453	0.36693	0.471908	0.597177	0.661775	0.639458	0.622998	0.607484	0.48453	0.397659	0.382299	0.504024	0.397588	0.507378	0.38928	0.313425	0.159825
diff_035F_radius.	0.070782	0.143877	0.250434	0.306291	0.481559	0.559081	0.689395	0.602174	0.252844	0.406454	0.891702	0.881307	0.743008	0.563349	0.399439	0.229481	0.083205	0.202026	0.410196	0.74028	1.0529	1.30307	1.33007	1.24938	0.89434	0.548048	0.339581	0.172621	0.049369	0.091872	0.137697	0.055106	0.125577	0.147287	0.190426	0.079819
diff_036F_radius.	0.199482	0.107435	0.051128	0.068633	0.095366	0.186087	0.274855	0.27165	0.163288	0.041534	0.084066	0.059933	0.095026	0.043374	0.075061	0.095324	0.154387	0.167624	0.180744	0.264642	0.23896	0.266	0.212745	0.150584	0.213782	0.353481	0.308984	0.209013	0.111545	0.091086	0.050023	0.168546	0.301524	0.320268	0.234574	0.268338
diff_036M_radius.	0.306333	0.181724	0.072185	0.167843	0.278025	0.201093	0.137257	0.623974	1.10589	1.41352	1.884	2.40064	2.82592	2.93882	2.84884	2.81321	2.66787	2.33729	1.87756	1.37086	0.778467	0.372657	0.08653	0.676455	0.982494	0.747054	0.578235	0.628931	0.487028	0.409884	0.453879	0.560585	0.541219	0.613843	0.6366	0.561502
diff_038F_radius.	0.524304	0.366842	0.187978	0.080619	0.049142	0.17392	0.26401	0.32369	0.322715	0.260382	0.214761	0.06111	0.042395	0.008643	0.164605	0.338882	0.313419	0.308583	0.259491	0.117255	0.022307	0.091846	0.226854	0.380489	0.571726	0.634945	0.622645	0.482647	0.45363	0.202144	0.07011	0.147845	0.373542	0.594193	0.690531	0.61859
diff_038M_radius.	0.166133	0.082366	0.086725	0.107149	0.164489	0.347665	0.695604	1.18289	1.19305	1.19485	0.783116	0.354961	0.139462	0.464417	1.00147	1.20852	1.31887	1.40753	1.41111	1.24699	1.11598	1.13315	0.970899	0.498573	0.151402	0.082003	0.155281	0.097684	0.099741	0.131372	0.225861	0.270474	0.336226	0.368051	0.324017	0.275099
diff_039F_radius.	0.161929	0.252963	0.269169	0.239172	0.075391	0.105335	0.12866	0.128857	0.08024	0.217415	0.443929	0.136498	0.379137	0.893993	1.00501	0.84854	0.716241	0.582721	0.476054	0.432872	0.418377	0.520436	0.709567	0.724917	0.660579	0.642415	0.529391	0.382743	0.212293	0.196905	0.137225	0.206252	0.276574	0.235672	0.143427	0.081075
diff_039M_radius.	0.461986	0.419224	0.37922	0.401048	0.280439	0.197475	0.054345	0.365726	0.618329	0.781623	1.18772	1.43766	1.41115	1.0621	0.811951	0.742048	0.834032	0.805405	0.813897	0.788111	0.665047	0.518275	0.067027	0.485221	1.10423	1.43686	1.43398	1.11747	0.962063	0.793237	0.724549	0.794746	0.776773	0.713	0.625387	0.578721
diff_041M_radius.	0.415604	0.521801	0.688851	0.882955	0.909602	0.798915	0.579137	0.3246	0.144068	0.436748	0.432825	0.158573	0.260762	0.392218	0.543597	0.584225	0.694961	0.684433	0.671229	0.585529	0.535683	0.507488	0.458971	0.446094	0.45563	0.421799	0.381255	0.377496	0.43807	0.212364	0.17425	0.061961	0.129093	0.134558	0.300886	0.369984
diff_042F_radius.	0.129581	0.071213	0.232772	0.310987	0.428328	0.468935	0.554067	0.594283	0.429391	0.173585	0.216641	0.316821	0.187898	0.031709	0.053498	0.037655	0.076153	0.055842	0.10993	0.114901	0.155356	0.283441	0.32571	0.41758	0.386615	0.334088	0.244492	0.117197	0.110317	0.14785	0.289206	0.343832	0.421706	0.465451	0.338562	0.222695
diff_042M_radius.	0.08772	0.209922	0.304911	0.345055	0.269056	0.15236	0.170813	0.358617	0.276543	0.09616	0.221648	0.148262	0.067561	0.140376	0.200138	0.251149	0.114512	0.045747	0.108662	0.229179	0.342468	0.391439	0.482358	0.534204	0.529916	0.436595	0.044818	0.288816	0.719161	0.901315	0.884796	0.813885	0.866157	0.712769	0.595395	0.424734
diff_043M_radius.	0.331553	0.243858	0.224634	0.176291	0.067489	0.280701	0.436315	0.539631	0.635881	0.806785	1.06496	1.13629	1.24298	1.22213	1.05477	0.524296	0.040124	0.317298	0.159753	0.0859	0.028062	0.111978	0.036739	0.138559	0.033186	0.104045	0.119377	0.099536	0.073541	0.150105	0.385905	0.413647	0.14544	0.130804	0.324764	0.435585
diff_044F_radius.	0.026816	0.095419	0.090638	0.088081	0.011154	0.068128	0.051286	0.136177	0.234562	0.345455	0.422437	0.556623	0.408438	0.064408	0.269101	0.343102	0.174551	0.097181	0.05824	0.030082	0.078148	0.065239	0.125331	0.226005	0.305475	0.399235	0.504064	0.422733	0.184109	0.08881	0.332021	0.313924	0.279762	0.235506	0.153526	0.067547
diff_045M_radius.	0.727611	0.575262	0.457603	0.360223	0.387235	0.383022	0.520552	0.51887	0.298609	0.161455	0.107072	0.231567	0.163313	0.025777	0.162515	0.114433	0.035901	0.084662	0.076773	0.111004	0.14613	0.118379	0.116793	0.073727	0.036771	0.155672	0.093537	0.166195	0.442391	0.57299	0.753596	0.970275	0.839112	0.855479	0.857881	0.79337
diff_046F_radius.	0.247918	0.256812	0.20284	0.025224	0.111723	0.145184	0.300646	0.361653	0.347382	0.306595	0.253425	0.201099	0.173252	0.152223	0.076455	0.105949	0.114955	0.133009	0.159744	0.105128	0.068034	0.041008	0.138221	0.31008	0.599166	0.607888	0.520573	0.327628	0.230314	0.118551	0.00971	0.118149	0.244532	0.298181	0.326941	0.332556
diff_048F_radius.	0.211052	0.206575	0.272645	0.413331	0.469808	0.47614	0.521345	0.444888	0.365039	0.445253	0.483276	0.555436	0.610319	0.69499	0.729973	0.708097	0.749018	0.740041	0.744424	0.733934	0.670286	0.56141	0.427433	0.376621	0.346515	0.217382	0.064685	0.063782	0.013681	0.149852	0.302725	0.420632	0.543344	0.48115	0.353225	0.292632
diff_049F_radius.	0.454183	0.507199	0.537841	0.521987	0.452029	0.46174	0.433015	0.488494	0.523789	0.656442	0.876049	0.975578	1.25581	1.3199	1.26132	1.20346	1.12414	1.17419	1.15288	1.14614	1.06835	0.942295	0.759782	0.547195	0.32587	0.047628	0.319429	0.599428	0.79933	0.909407	0.854148	0.77419	0.455711	0.187567	0.060761	0.313492
diff_049M_radius.	0.866857	0.943095	0.963222	0.940735	0.777334	0.738823	0.859298	1.11903	1.51619	1.71963	1.7085	1.38959	1.22479	1.15301	1.10787	1.03456	0.956125	0.947436	1.01512	1.27131	1.36634	1.33947	1.35755	1.09732	0.838982	0.481631	0.090002	0.440655	0.772261	0.924867	0.817419	0.46476	0.109636	0.252207	0.42305	0.633037
diff_050F_radius.	0.361955	0.356237	0.354156	0.407496	0.506904	0.535556	0.600927	0.578808	0.392209	0.12552	0.366441	0.771307	1.17816	1.41974	1.5254	1.54862	1.47622	1.42544	1.36764	1.39334	1.23798	0.974806	0.599063	0.413686	0.186311	0.13413	0.093504	0.15628	0.097467	0.163647	0.415671	0.603417	0.594589	0.541715	0.467466	0.378106
diff_050M_radius.	0.158824	0.045857	0.173349	0.348656	0.566299	0.722932	0.733437	0.685539	0.565418	0.33972	0.138799	0.164282	0.619539	0.830558	0.695219	0.67559	0.646205	0.592877	0.597782	0.701251	0.745436	0.759018	0.79293	0.582601	0.381167	0.145571	0.225846	0.360622	0.278916	0.193248	0.064983	0.129135	0.230736	0.198363	0.166666	0.221246
diff_051F_radius.	0.180121	0.169912	0.235626	0.244053	0.230118	0.376484	0.437332	0.573804	0.74859	0.885772	0.829464	0.791156	0.743033	0.672048	0.561819	0.437524	0.304656	0.138972	0.118869	0.315401	0.553963	0.739756	1.05832	1.32051	1.43754	1.41173	1.115	0.656123	0.276147	0.033899	0.180159	0.185544	0.165348	0.156186	0.159854	0.164638
diff_052M_radius.	0.334957	0.244912	0.198538	0.204246	0.09424	0.105542	0.093412	0.091723	0.060909	0.075992	0.049416	0.078094	0.100565	0.130304	0.101869	0.113832	0.064749	0.013007	0.117154	0.176619	0.202297	0.128246	0.059998	0.247368	0.423996	0.438467	0.143649	0.120727	0.23735	0.113428	0.066108	0.278577	0.410809	0.446408	0.433081	0.390443
diff_053F_radius.	0.387282	0.37345	0.314109	0.265891	0.293748	0.310161	0.377896	0.476655	0.338464	0.245937	0.315093	0.767718	0.81154	0.63835	0.326887	0.03681	0.289577	0.607431	0.767293	0.909616	1.10732	1.25744	1.28882	1.2535	1.17564	1.07966	0.849715	0.648755	0.367519	0.226123	0.202978	0.276476	0.434309	0.482044	0.465274	0.372136
diff_053M_radius.	0.598486	0.775403	0.90665	0.865529	0.883159	0.890318	0.934163	1.17321	1.35328	1.50833	1.21741	0.528216	0.130987	0.064421	0.018215	0.166938	0.314535	0.405594	0.637408	0.802458	1.04508	1.36051	1.50367	1.53018	1.43976	1.21237	0.962709	0.715443	0.482909	0.290834	0.235067	0.08329	0.090937	0.20365	0.279201	0.421488
diff_054F_radius.	0.097069	0.098282	0.063155	0.058641	0.062539	0.086933	0.146397	0.161893	0.18923	0.265569	0.310216	0.382016	0.24071	0.115024	0.080539	0.012011	0.222501	0.127699	0.094974	0.161092	0.198671	0.203458	0.22729	0.222091	0.245837	0.16984	0.051782	0.023295	0.212686	0.228752	0.418797	0.262305	0.287354	0.349387	0.219001	0.124974
diff_054M_radius.	1.13045	1.2288	1.11938	1.01962	0.824588	0.698821	0.488113	0.311639	0.143986	0.011272	0.064703	0.118761	0.323138	0.905712	1.96039	2.50094	2.45183	2.04225	1.52928	1.09407	0.685067	0.44835	0.186873	0.112723	0.489193	1.05985	1.59774	2.06825	1.90775	1.70334	1.61535	1.52276	1.48916	1.36494	1.29274	1.18151
diff_055F_radius.	1.32339	1.24816	1.10557	0.913346	0.514385	0.148652	0.197129	0.137093	0.424658	1.09152	1.36847	1.36108	1.15772	1.15625	1.12685	0.972841	0.864582	0.749606	0.713184	0.663205	0.770556	1.04439	1.20825	1.26085	0.935289	0.487886	0.162339	0.150367	0.641712	0.985964	1.01793	1.09252	1.07045	1.10998	1.14903	1.29361
diff_055M_radius.	0.424779	0.226699	0.132494	0.10296	0.038931	0.04405	0.093645	0.051271	0.184932	0.124047	0.18164	0.102252	0.151391	0.361531	0.331983	0.328671	0.236823	0.218642	0.165888	0.109282	0.113952	0.267444	0.485134	0.686299	0.907105	1.06196	1.06578	1.10725	1.1707	1.26783	1.23405	1.13631	0.917885	0.659952	0.595129	0.489411
diff_056M_radius.	1.53431	1.46214	1.43523	1.28784	1.27891	1.09404	0.822218	0.402185	0.15305	0.772606	1.14083	1.43607	1.5833	1.67584	1.71056	1.61294	1.44991	1.2647	1.14969	1.08847	1.05461	1.02065	0.91512	0.737112	0.448368	0.123828	0.632805	1.03587	1.25909	1.38909	1.39765	1.38715	1.40821	1.48831	1.47357	1.55318
diff_057M_radius.	0.418068	0.38724	0.276578	0.112502	0.790862	0.95435	0.673958	0.481978	0.271598	0.962362	0.778218	0.445319	0.243607	0.125143	0.058015	0.076543	0.220449	0.375614	0.564466	0.829223	0.960776	1.02141	1.28818	1.37595	1.36872	1.04839	0.741315	0.486566	0.382787	0.315934	0.133822	0.465729	0.702704	0.776088	0.625457	0.418484
diff_07165F_radius.	0.587795	0.640138	0.708354	0.666863	0.555362	0.422738	0.471631	0.629898	0.74792	0.798685	0.767321	0.781681	0.861783	0.938786	0.868719	0.602475	0.392976	0.269157	0.277066	0.172877	0.119409	0.047998	0.021836	0.041786	0.110553	0.313234	0.668657	0.865276	1.02976	0.779989	0.32668	0.080894	0.124338	0.281391	0.471589	0.5278
diff_07182M_radius.	0.14763	0.06438	0.06162	0.142598	0.156366	0.388274	0.640678	0.651075	0.538733	0.722119	1.18747	1.23979	1.15167	1.1148	0.941532	0.687642	0.429913	0.202626	0.033277	0.044283	0.081122	0.301201	0.551163	0.794484	0.989222	1.09657	0.931425	0.958407	1.02913	1.1255	1.0477	0.869617	0.716299	0.430493	0.089637	0.06762
diff_10002M_radius.	0.257331	0.242955	0.092658	0.060301	0.085829	0.177064	0.120515	0.02559	0.17035	0.100112	0.45622	0.891208	1.09903	0.99168	0.834197	0.699478	0.598155	0.553025	0.537751	0.544472	0.473042	0.580697	0.77685	0.935032	0.794332	0.43137	0.223787	0.208573	0.158732	0.125595	0.114269	0.245354	0.246461	0.265127	0.208052	0.252345
diff_10016M_radius.	0.078422	0.22954	0.334783	0.310666	0.340068	0.476652	0.58613	0.635847	0.56852	0.188312	0.038912	0.127435	0.055553	0.009435	0.168753	0.058429	0.091115	0.070415	0.144161	0.258829	0.282726	0.385018	0.37474	0.41672	0.309172	0.295024	0.416612	0.590301	0.391518	0.139132	0.128095	0.133301	0.064077	0.093319	0.205085	0.152172
diff_10059M_radius.	0.046802	0.137029	0.328813	0.32497	0.133723	0.072432	0.06517	0.060245	0.119096	0.09009	0.629767	0.880905	0.777543	0.531802	0.273933	0.093893	0.042658	0.025295	0.047952	0.057996	0.110247	0.036196	0.022389	0.319806	0.897704	1.21047	0.911	0.41231	0.234592	0.142822	0.196954	0.400609	0.636974	0.711254	0.633315	0.350185
diff_10106F_radius.	0.074097	0.325824	0.367231	0.348296	0.358102	0.479093	0.623228	0.687976	0.679204	0.407825	0.095246	0.065466	0.096677	0.059673	0.038878	0.071639	0.094897	0.073025	0.134368	0.243298	0.281909	0.321602	0.357826	0.418459	0.412543	0.329788	0.386191	0.557241	0.578258	0.31994	0.029586	0.19744	0.098114	0.032058	0.210001	0.158104
diff_10183M_radius.	0.052218	0.126345	0.147883	0.147233	0.072234	0.040624	0.057083	0.133286	0.052458	0.352827	0.365226	0.455888	0.463292	0.571777	0.657203	0.447482	0.391098	0.333138	0.382847	0.439547	0.458482	0.464581	0.526476	0.48604	0.470351	0.455241	0.542046	0.464599	0.175252	0.079122	0.048475	0.160157	0.17546	0.127179	0.107241	0.207767
diff_10206F_radius.	0.143541	0.033849	0.094273	0.161667	0.159305	0.185168	0.169602	0.056852	0.184915	0.284534	0.342687	0.093803	0.400747	0.656116	0.604696	0.253999	0.128801	0.086397	0.108012	0.079849	0.120223	0.115814	0.124421	0.175858	0.207636	0.190638	0.123945	0.307575	0.204721	0.116686	0.377809	0.307181	0.102321	0.096216	0.153262	0.215152
diff_11071M_radius.	0.021233	0.128992	0.123617	0.172077	0.127526	0.112376	0.077576	0.017061	0.100482	0.300686	0.704187	0.751719	0.073128	0.292786	0.337847	0.432158	0.456593	0.494029	0.506539	0.447279	0.404486	0.330907	0.273454	0.160995	0.048404	0.194495	0.478153	0.447689	0.062695	0.521003	0.578127	0.339575	0.12199	0.025775	0.118963	0.079696
diff_11108M_radius.	0.412276	0.275851	0.082453	0.198975	0.397225	0.418344	0.321621	0.190542	0.140721	0.21922	0.543915	0.749302	0.628901	0.560444	0.582599	0.591114	0.426703	0.149266	0.008453	0.030217	0.048663	0.050174	0.190441	0.136991	0.354228	0.49273	0.547712	0.480549	0.289214	0.069798	0.394752	0.602903	0.737059	0.744154	0.650935	0.522668
diff_11131F_radius.	0.591853	0.398119	0.028149	0.276485	0.566923	0.796829	0.972743	1.03599	1.01399	0.894933	0.584707	0.376719	0.267397	0.230292	0.116541	0.101327	0.022288	0.088433	0.11128	0.134136	0.129382	0.142635	0.189071	0.564086	1.10269	1.68719	1.57213	1.06686	0.60387	0.379378	0.42068	0.551252	0.559158	0.237005	0.158278	0.451523
diff_12123M_radius.	1.19926	1.0168	0.94183	1.00328	1.17509	1.105	0.788827	0.496392	0.477646	0.294376	0.051298	0.109656	0.25598	0.605341	0.659495	0.8025	1.0288	1.35577	1.56556	1.66851	1.48791	1.14526	0.566879	0.080704	0.46486	0.58565	0.534372	0.43163	0.513025	0.707959	1.13522	1.4313	1.49079	1.55935	1.58224	1.42552
diff_13053M_radius.	0.066817	0.046246	0.046668	0.036507	0.04782	0.126295	0.035006	0.109347	0.242979	0.329302	0.045146	0.349444	0.47392	0.359372	0.239529	0.151497	0.136417	0.184877	0.18761	0.255946	0.399779	0.448661	0.525343	0.608116	0.599894	0.481513	0.272207	0.160028	0.018724	0.080789	0.052887	0.070587	0.087201	0.089204	0.092042	0.164109
diff_13054M_radius.	0.146983	0.194462	0.204269	0.220508	0.17597	0.084927	0.126659	0.182781	0.204866	0.691614	0.722973	0.618862	0.40233	0.063962	0.164619	0.210139	0.184369	0.225489	0.240209	0.188513	0.108498	0.066766	0.1851	0.289226	0.407074	0.431515	0.202196	0.059149	0.335412	0.686525	0.836901	0.753696	0.614454	0.449638	0.296079	0.177364
diff_13065F_radius.	0.603681	0.231935	0.124805	0.147368	0.127442	0.102292	0.069383	0.022394	0.088704	0.210083	0.144425	0.062832	0.282687	0.518139	0.482599	0.364996	0.268474	0.274499	0.325131	0.263199	0.234299	0.15309	0.142557	0.023883	0.024925	0.091333	0.172576	0.251765	0.400504	0.40865	0.317794	0.395565	0.46643	0.200486	0.331608	0.608873
diff_13075F_radius.	0.228579	0.146902	0.071468	0.098197	0.070984	0.021308	0.034034	0.102312	0.128132	0.109043	0.143609	0.102198	0.082026	0.065763	0.078155	0.060345	0.163494	0.16231	0.155071	0.127293	0.126766	0.164085	0.157547	0.184556	0.116469	0.078055	0.139842	0.140522	0.057659	0.088574	0.181137	0.12802	0.25594	0.273973	0.357496	0.295505
diff_13084F_radius.	0.657692	0.792886	0.70365	0.521775	0.319379	0.227673	0.048338	0.0557	0.227993	0.089807	0.847832	1.08966	0.916752	0.67422	0.406268	0.300158	0.178725	0.017436	0.198213	0.530761	0.704489	0.754142	0.517591	0.018982	0.157234	0.023671	0.34122	0.350404	0.130502	0.333485	0.464023	0.350324	0.137511	0.148738	0.395538	0.526005
diff_13090M_radius.	0.204163	0.231276	0.375982	0.473914	0.371614	0.233202	0.054802	0.34395	0.628208	0.745136	0.735949	0.290025	0.390073	0.891021	1.41815	1.5825	1.50841	1.37635	1.21541	0.865343	0.555109	0.159047	0.04891	0.122214	0.064232	0.193349	0.276812	0.41591	0.517656	0.574861	0.629911	0.672214	0.667653	0.730535	0.830606	0.644986
diff_13092M_radius.	0.669639	0.48021	0.461876	0.312277	0.444033	0.448606	0.513429	0.505287	0.415333	0.129532	0.065214	0.046891	0.358794	0.542493	0.524381	0.44783	0.402135	0.325632	0.200129	0.085872	0.132516	0.405644	0.445087	0.537554	0.234531	0.325335	0.654964	0.419969	0.212306	0.04557	0.148614	0.396061	0.53221	0.519958	0.577408	0.620933
diff_13096M_radius.	0.224682	0.295867	0.448067	0.419906	0.363937	0.377046	0.362407	0.203082	0.020553	0.111332	0.008046	0.287567	0.413745	0.324676	0.277322	0.083693	0.20929	0.192055	0.280132	0.40074	0.610114	0.661791	0.667445	0.645442	0.637436	0.776865	0.538283	0.055683	0.323305	0.317733	0.230058	0.059005	0.195654	0.184463	0.124681	0.114537
diff_13099F_radius.	0.369071	0.272137	0.181762	0.090775	0.06979	0.128428	0.23672	0.303331	0.363222	0.604042	1.04468	1.02651	1.1322	0.893572	0.719009	0.551533	0.456994	0.360939	0.248581	0.131394	0.078311	0.253465	0.514754	0.492285	0.29651	0.072711	0.408473	0.293482	0.150267	0.33544	0.463925	0.336894	0.2837	0.297941	0.3153	0.355369
diff_13109F_radius.	0.047317	0.017712	0.125067	0.127477	0.227062	0.515262	0.681203	0.789877	0.757554	0.599061	0.535181	0.527035	0.564924	0.597117	0.590713	0.542776	0.279309	0.062752	0.079331	0.186735	0.245749	0.389273	0.625099	0.859073	0.82616	0.305076	0.095704	0.074519	0.179331	0.101238	0.369745	0.475316	0.432627	0.408506	0.167852	0.070061
diff_13116M_radius.	0.350788	0.204689	0.066594	0.189493	0.174056	0.207774	0.104194	0.09838	0.220752	0.445135	0.736766	0.423366	0.327713	1.05701	1.52411	1.42453	1.19469	0.989051	0.789974	0.614272	0.49746	0.39197	0.250795	0.261276	0.285086	0.316019	0.359429	0.101703	0.056474	0.032373	0.2594	0.555238	0.596616	0.547222	0.636173	0.414677
diff_13118M_radius.	0.468254	0.455666	0.397073	0.350148	0.313761	0.25254	0.212744	0.220113	0.247115	0.359485	0.277877	0.152057	0.050264	0.042874	0.082915	0.145976	0.158103	0.221626	0.196245	0.157411	0.103751	0.059143	0.199122	0.286328	0.324915	0.303367	0.281637	0.243463	0.10566	0.072537	0.164336	0.251972	0.339511	0.344275	0.355914	0.397493
diff_13119F_radius.	0.159015	0.130989	0.15212	0.190895	0.274143	0.324456	0.223299	0.109336	0.210543	0.125556	0.068393	0.435298	0.595862	0.481786	0.494745	0.474191	0.489657	0.497987	0.503212	0.520902	0.65407	0.793175	0.786448	0.693671	0.391206	0.167264	0.341127	0.185123	0.08745	0.375349	0.621092	0.681907	0.608856	0.521252	0.396265	0.244902
diff_13121M_radius.	0.285513	0.155802	0.352279	0.582255	0.735967	0.844949	0.802087	0.677747	0.652455	0.598901	0.428729	0.535286	0.606242	0.466884	0.118827	0.119069	0.339115	0.487718	0.499866	0.381809	0.200383	0.145402	0.444372	0.614941	0.746515	0.631242	0.152618	0.372226	0.44274	0.399701	0.235098	0.223129	0.242168	0.363485	0.446232	0.449558
diff_13122M_radius.	0.22752	0.274586	0.274671	0.196558	0.172374	0.081906	0.052555	0.09252	0.150811	0.295007	0.189604	0.354618	0.354402	0.558755	0.54712	0.548907	0.404257	0.365065	0.206284	0.096812	0.141627	0.291152	0.556976	0.868874	1.11746	1.30768	1.03435	0.551832	0.249377	0.124574	0.384679	0.218032	0.210212	0.202269	0.07279	0.077609
diff_13124F_radius.	0.116715	0.071757	0.082455	0.126839	0.244846	0.255953	0.274078	0.244704	0.078337	0.027847	0.125606	0.224952	0.091829	0.149365	0.240052	0.151183	0.226739	0.209967	0.184046	0.207843	0.174168	0.157364	0.233323	0.199154	0.336515	0.403197	0.404939	0.432715	0.108225	0.081883	0.105465	0.175475	0.157923	0.246646	0.032494	0.072897
diff_13125F_radius.	0.496621	0.466253	0.471697	0.267326	0.035574	0.320829	0.345554	0.108144	0.333822	0.387159	0.713318	0.728496	0.491437	0.391778	0.170654	0.044962	0.182657	0.298583	0.452142	0.528035	0.731171	0.882894	0.946525	0.93618	0.560113	0.05789	0.316622	0.418593	0.319629	0.222749	0.306749	0.292074	0.455618	0.368391	0.508543	0.424433
diff_13126F_radius.	0.627885	0.399571	0.404873	0.360801	0.322869	0.421736	0.300636	0.048565	0.233896	0.162904	0.427264	0.789699	0.686141	0.557327	0.320839	0.221006	0.21963	0.054758	0.203034	0.367716	0.487981	0.584734	0.86329	1.05938	1.35835	1.22061	0.323615	0.148401	0.285735	0.167363	0.1452	0.247626	0.413409	0.917529	0.880486	0.837984
diff_13129M_radius.	0.787124	0.860171	0.761234	0.649418	0.540303	0.307367	0.128789	0.136803	0.138785	0.064043	0.083392	0.175492	0.336616	0.557277	0.4189	0.333236	0.050791	0.202584	0.389608	0.604953	0.77829	1.0319	1.23015	1.39635	1.3583	0.826996	0.065536	0.485538	0.494267	0.343649	0.392471	0.435163	0.486589	0.660517	0.654595	0.86378
diff_13130F_radius.	0.301738	0.241516	0.267656	0.162583	0.140025	0.022413	0.111802	0.302809	0.399886	0.307452	0.273199	0.229314	0.281395	0.356592	0.469335	0.480236	0.433769	0.313082	0.15759	0.013121	0.185721	0.29641	0.478838	0.710476	0.918837	0.846188	0.575072	0.348488	0.045861	0.207057	0.173804	0.239989	0.223303	0.375841	0.346171	0.386906
diff_13131F_radius.	0.489491	0.530848	0.419723	0.375581	0.278262	0.084786	0.014865	0.128085	0.397882	0.363203	0.134008	0.336293	0.466969	0.420642	0.173604	0.015013	0.112282	0.289548	0.358992	0.420053	0.500755	0.511312	0.510419	0.645013	0.71793	0.543152	0.356878	0.353908	0.26515	0.249859	0.300761	0.342698	0.354051	0.071613	0.165827	0.334959
diff_13132F_radius.	0.217116	0.014073	0.083976	0.108637	0.0878	0.102621	0.063888	0.095398	0.206886	0.14466	0.295196	0.518749	0.465353	0.4749	0.022609	0.438233	0.522973	0.472478	0.359874	0.277614	0.200181	0.086017	0.073964	0.195251	0.317224	0.411404	0.617034	0.769371	0.72088	0.681694	0.661594	0.674698	0.756262	0.613767	0.483365	0.466496
diff_13134M_radius.	0.369484	0.420104	0.316047	0.368601	0.348217	0.254306	0.163782	0.075497	0.108334	0.271457	0.265225	0.210102	0.192619	0.129165	0.289488	0.314863	0.329834	0.15371	0.09819	0.088203	0.106415	0.159809	0.29457	0.17512	0.167747	0.046328	0.235311	0.453452	0.433692	0.458988	0.459787	0.556388	0.566392	0.529164	0.574836	0.508655
diff_13135F_radius.	0.620693	0.614217	0.47451	0.282081	0.075707	0.085379	0.021705	0.129218	0.292217	0.672817	0.94033	0.662253	0.034116	0.422882	0.362063	0.224882	0.14711	0.084061	0.068317	0.310973	0.429724	0.236369	0.222061	0.648105	1.05186	0.963906	0.531642	0.069775	0.534961	0.538948	0.288684	0.253653	0.186424	0.261912	0.395508	0.530001
diff_13136M_radius.	0.127441	0.111914	0.19268	0.098382	0.161526	0.387523	0.642703	0.543909	0.494574	0.594561	0.6597	0.500989	0.428937	0.924949	0.981184	0.716392	0.275997	0.05028	0.286149	0.488546	0.686524	0.826845	1.03559	1.15444	1.16076	0.968942	0.581199	0.093175	0.125104	0.047327	0.181927	0.393123	0.603287	0.596095	0.575696	0.228276
diff_13137M_radius.	0.498326	0.457282	0.363073	0.301302	0.201727	0.073278	0.111679	0.371014	0.597733	0.574637	0.720839	0.139539	0.20765	0.063121	0.221889	0.35806	0.290463	0.418982	0.388254	0.429028	0.493178	0.583309	0.643879	0.765116	0.810678	0.681436	0.183337	0.467692	0.788781	0.745932	0.538446	0.224055	0.298246	0.371688	0.369323	0.446942
diff_13140M_radius.	0.030529	0.055232	0.074688	0.129556	0.164135	0.198828	0.416079	0.672419	0.737968	0.511257	0.426455	0.366488	0.283432	0.374624	0.418343	0.396583	0.267029	0.040223	0.410718	0.643451	0.784588	0.608952	0.278253	0.093981	0.36593	0.483364	0.497049	0.223984	0.136384	0.287224	0.483481	0.694048	0.621728	0.443504	0.210097	0.059998
diff_13141M_radius.	0.131733	0.191997	0.234438	0.390867	0.390544	0.334103	0.204726	0.025101	0.079774	0.082212	0.136853	0.54153	0.168319	0.42631	0.466719	0.096571	0.190571	0.371825	0.395423	0.491407	0.603847	0.657659	0.774043	0.884968	1.04546	0.927933	0.377619	0.422485	0.54614	0.121445	0.206902	0.439865	0.523714	0.390513	0.233669	0.163633
diff_13142M_radius.	0.433343	0.415236	0.392071	0.177447	0.073074	0.147695	0.229901	0.197942	0.182826	0.284105	0.068063	0.559581	0.659707	0.587986	0.25044	0.041366	0.080967	0.053935	0.074146	0.086047	0.05078	0.060464	0.105213	0.216153	0.297331	0.435313	0.264835	0.092257	0.438724	0.615981	0.719169	0.744504	0.711526	0.601716	0.526998	0.432991
diff_13144M_radius.	0.31688	0.228374	0.263594	0.370608	0.442327	0.545305	0.541489	0.483926	0.422885	0.221946	0.152361	0.10572	0.530392	0.600993	0.533021	0.313421	0.270547	0.143751	0.052613	0.105332	0.165473	0.295946	0.510466	0.728811	0.992834	0.990009	0.598515	0.578621	0.715508	0.661252	0.44023	0.175027	0.048956	0.261025	0.599547	0.560134
diff_13146F_radius.	0.345737	0.375763	0.298064	0.146467	0.077529	0.181865	0.040563	0.083382	0.16072	0.186454	0.121462	0.017805	0.103846	0.250048	0.097765	0.157755	0.097673	0.085564	0.199716	0.312255	0.475221	0.692507	0.974938	1.3008	1.61507	1.76836	1.50692	0.945761	0.124973	0.586721	0.802152	0.680433	0.464834	0.298113	0.228473	0.324858
diff_13147F_radius.	0.230743	0.198508	0.153007	0.138845	0.138925	0.098315	0.10556	0.056511	0.085591	0.19843	0.139337	0.090106	0.17943	0.107363	0.143947	0.104328	0.026128	0.069195	0.006063	0.051697	0.080533	0.130381	0.194672	0.299524	0.298697	0.306153	0.364473	0.352107	0.306013	0.15164	0.043007	0.095605	0.08944	0.203553	0.223734	0.255236
diff_13147M_radius.	0.198881	0.254758	0.283292	0.193606	0.212238	0.136463	0.06566	0.071109	0.092164	0.087625	0.084378	0.183313	0.211273	0.13452	0.291644	0.115649	0.060354	0.038415	0.122106	0.010213	0.072083	0.022998	0.07042	0.136439	0.211924	0.253119	0.264092	0.287448	0.385223	0.343033	0.309711	0.172182	0.055806	0.088703	0.115002	0.074136
diff_13148M_radius.	0.080635	0.028476	0.061714	0.053528	0.266488	0.424567	0.372078	0.402744	0.481471	0.641023	0.478495	0.102701	0.126254	0.514686	0.881325	0.748799	0.454005	0.338478	0.259852	0.23721	0.185451	0.178145	0.177694	0.23918	0.324285	0.392479	0.46884	0.540549	0.467263	0.501673	0.598314	0.485942	0.435043	0.387531	0.283975	0.172993
diff_13155F_radius.	0.095951	0.020644	0.081448	0.123129	0.193941	0.252797	0.34159	0.594355	0.918938	0.983585	0.739773	0.365753	0.072198	0.065804	0.025588	0.05161	0.220487	0.394678	0.467437	0.528468	0.560138	0.588256	0.615879	0.631973	0.536452	0.377583	0.130438	0.069792	0.206463	0.101706	0.089769	0.249614	0.364253	0.347022	0.318034	0.187597
diff_13156M_radius.	0.347497	0.183925	0.088254	0.115306	0.318654	0.539003	0.808991	0.897607	1.13335	1.15904	0.118361	1.39769	1.95881	1.78415	1.41332	1.11909	0.900645	0.670827	0.436011	0.184739	0.190505	0.584145	1.04253	1.40645	1.54004	1.20033	0.584356	0.011843	0.449566	0.667682	0.638793	0.360986	0.252041	0.256872	0.310026	0.37909
diff_13158M_radius.	0.729362	0.714708	0.679832	0.684778	0.529078	0.424605	0.314515	0.207714	0.077429	0.007589	0.050351	0.231474	0.337653	0.496626	0.280951	0.034446	0.14352	0.256436	0.324244	0.411332	0.537461	0.696343	0.763338	0.719581	0.679058	0.580719	0.423152	0.195312	0.071648	0.149394	0.226235	0.27147	0.326263	0.397453	0.45568	0.593197
diff_13160M_radius.	0.218638	0.310384	0.30905	0.277822	0.259543	0.280107	0.26261	0.084944	0.351164	0.554176	0.397809	0.267194	0.151068	0.276886	0.237308	0.12274	0.081313	0.068613	0.033459	0.055874	0.105514	0.159803	0.215654	0.172536	0.127558	0.251266	0.652434	0.564889	0.201654	0.060744	0.247182	0.34323	0.263953	0.058529	0.144691	0.097783
diff_13162M_radius.	0.19543	0.207909	0.214411	0.222262	0.224758	0.223219	0.155486	0.12341	0.287704	0.382842	0.47518	0.130024	0.074749	0.110372	0.038003	0.185342	0.321099	0.37729	0.341156	0.318739	0.297968	0.259861	0.262287	0.23109	0.251767	0.255093	0.413926	0.646412	0.359162	0.220739	0.511778	0.539168	0.415586	0.167086	0.08531	0.163911
diff_13165M_radius.	0.724498	0.804398	0.6863	0.588687	0.311261	0.12012	0.048987	0.040186	0.175987	0.327734	0.46219	0.52205	0.419734	0.382719	1.14928	1.2288	0.835973	0.37439	0.110436	0.184128	0.344141	0.640775	0.878741	1.04625	1.23093	1.21209	1.11565	1.30762	1.50471	1.00179	0.09808	0.463005	0.569141	0.526891	0.29461	0.251955
diff_13166M_radius.	0.123896	0.033143	0.149261	0.343933	0.511789	0.572716	0.651126	0.609628	0.33157	0.079322	0.401304	0.339676	0.279139	0.268783	0.137353	0.075283	0.103836	0.217438	0.35497	0.504441	0.624313	0.738902	0.712186	0.451917	0.141925	0.152558	0.166394	0.085801	0.110566	0.213478	0.270665	0.323559	0.365597	0.359626	0.307294	0.233486
diff_13169M_radius.	0.619531	0.783812	1.07159	1.29228	1.16952	0.858227	0.548954	0.22291	0.229828	0.530871	1.01259	0.321204	0.653424	0.917028	0.612589	0.09274	0.433852	0.703593	0.918114	1.11279	1.36358	1.52775	1.51391	1.36206	1.12405	0.932489	0.808475	0.669518	0.538181	0.43665	0.302698	0.075247	0.281391	0.390895	0.453922	0.526373
diff_001F_radius.	0.874139	0.848894	1.02413	0.902968	0.655161	0.456865	0.247357	0.043346	0.278466	0.304285	0.489806	0.635738	0.493126	0.253488	0.334699	0.491436	0.716684	0.831295	0.813246	0.846542	1.00593	1.30929	1.98363	2.1091	0.898973	0.077267	0.34654	0.488458	0.767062	0.924564	1.02622	0.966068	0.988168	0.942214	0.908619	0.874156
diff_002F_radius.	0.801061	1.04686	0.804385	0.372106	0.070494	0.286853	0.258467	0.752381	1.63517	1.83976	1.66078	1.65691	1.9066	1.67525	1.23161	0.278208	0.54857	0.833862	0.890372	0.915541	1.00153	1.09091	1.41058	1.90019	1.79895	0.321461	0.288491	0.280541	0.276951	0.030672	0.034385	0.379899	0.692084	0.67029	0.309783	0.304212
diff_002M_radius.	0.282831	0.457163	0.605537	0.571025	0.472872	0.606641	0.687803	0.756372	0.53896	0.483778	0.426612	0.64899	0.357056	0.188589	0.315203	0.20634	0.275232	0.291609	0.344052	0.382963	0.402034	0.572587	0.909686	1.52498	2.66932	0.24535	0.427748	0.481712	0.65071	0.695119	0.665409	0.538529	0.44833	0.349427	0.306909	0.15159
diff_003F_radius.	0.59105	0.938007	1.05649	1.02471	1.04482	1.25553	1.47201	1.56596	1.51274	1.20443	1.11846	0.934401	0.833976	0.559109	0.207004	0.184916	0.249924	0.2574	0.252463	0.27041	0.406163	0.637437	1.06552	0.574876	0.41914	0.841958	1.08626	1.20115	1.13449	0.993651	0.677568	0.581244	0.562278	0.451377	0.25916	0.036482
diff_003M_radius.	2.46771	2.25325	2.08582	2.00174	1.78114	1.46001	1.14457	0.438806	0.411236	0.698677	1.07075	1.15154	1.98798	2.18378	1.65135	0.765737	0.04181	0.610491	0.296879	0.71223	2.08751	3.24246	3.63008	2.95044	2.69521	2.62931	2.85468	3.65682	3.70614	3.16678	2.81611	2.37677	1.11939	1.51033	2.55855	2.80605
diff_004F_radius.	1.25724	0.998554	0.482932	0.087934	0.287163	0.56807	1.78413	1.41093	0.208291	0.875022	1.43773	1.29372	0.845991	0.189046	0.222509	0.420626	0.554589	0.561408	0.607137	0.685298	0.696591	0.823521	1.04286	1.49054	0.382814	0.077618	0.241155	0.656914	0.825581	0.698718	0.506572	0.333606	0.246548	0.438343	0.849048	1.3324
diff_006M_radius.	1.69359	1.83029	1.60638	1.13003	1.11877	1.16705	1.20685	1.73505	2.61068	2.34899	1.26879	0.408246	0.551125	1.17612	0.403682	0.198344	0.342544	0.527988	0.603059	0.586544	0.613445	0.701357	0.917485	0.863085	0.592693	0.34457	0.409086	1.44339	1.01071	0.171328	0.634599	0.24243	0.128783	0.202755	0.047176	1.11487
diff_007F_radius.	1.06601	0.940242	0.781464	0.845054	0.779579	0.849714	1.26198	0.932409	0.828724	0.89678	1.07549	0.903822	0.68664	0.580909	0.441912	0.336479	0.363914	0.398707	0.394038	0.276741	0.155913	0.233405	0.448587	0.543252	0.740989	0.586769	0.54589	0.533623	0.450429	0.430998	0.372989	0.343865	0.328954	0.581512	0.933209	1.08192
diff_008M_radius.	0.849085	0.039285	0.383171	0.28571	0.330686	0.447514	0.713862	0.557734	0.587162	0.388583	0.805212	1.20088	0.456658	0.14379	0.492295	0.295946	0.369763	0.040234	0.076658	0.216134	0.17711	0.043925	0.326644	0.077551	1.23748	0.678815	0.183813	0.377516	0.681524	0.477961	0.428493	0.119068	0.174937	0.455858	0.839423	0.165813
diff_009M_radius.	1.00658	1.21478	1.16951	0.689252	0.358253	0.295738	0.522305	0.838724	0.630549	0.871146	1.62179	1.81212	1.31968	0.805381	0.132887	0.380927	0.551082	0.64794	0.767549	0.908177	1.05779	1.06024	1.09929	1.56762	2.75269	2.37483	2.37329	2.37217	1.78613	1.59073	1.64165	1.38137	1.02657	0.774509	0.62468	0.62529
diff_010M_radius.	0.102707	0.198857	0.28784	0.310741	0.108502	0.254867	0.881113	0.795143	0.307253	0.352419	0.331676	0.302946	0.154338	0.268415	0.294777	0.07609	0.330536	0.529425	0.791401	0.992966	1.14277	1.33601	1.44012	1.09143	0.09581	0.05694	0.197134	0.041026	0.371177	0.397458	0.436531	0.297158	0.125605	0.100722	0.190876	0.227287
diff_011F_radius.	0.553728	0.54909	0.631093	0.614161	0.559448	0.325441	0.112208	0.131613	0.311116	0.399237	0.439478	0.431624	0.7462	1.30507	1.69931	1.49856	0.909452	0.553457	0.473266	0.473194	0.477163	0.51993	0.577746	0.723484	0.920629	1.51349	0.939261	0.132417	0.402095	0.824586	0.986623	1.0034	0.868345	0.686173	0.627264	0.5765
diff_011M_radius.	0.824704	0.52529	0.380635	0.521407	0.629364	0.508379	0.071486	0.445435	1.21095	1.53819	1.73841	2.36519	3.0444	2.86957	1.56666	1.20837	0.818309	0.571045	0.422908	0.223421	0.023074	0.379776	0.45859	0.295192	0.418841	0.121409	0.6978	0.542468	0.685977	1.24319	1.44648	1.46372	1.63393	1.54677	1.42063	1.23693
diff_012M_radius.	0.032786	0.296439	0.77628	1.59662	1.40472	0.178504	1.55327	2.17711	2.48794	2.5268	1.33498	1.11318	2.61728	3.32813	3.56641	3.64953	3.64442	3.50725	3.3296	3.11404	2.88095	2.35107	0.895537	2.08323	1.71964	1.68688	1.99543	2.00279	1.92908	1.49558	0.968705	0.490063	0.555731	0.75127	0.767935	0.329491
diff_013M_radius.	0.193175	0.229843	0.439302	0.769812	1.24156	1.61133	1.73468	1.75812	1.51136	1.34164	0.96939	0.991676	0.956584	0.220363	0.075557	0.312705	0.488065	0.65848	0.854736	1.02141	1.2513	1.58763	2.22824	2.42428	1.31018	0.390911	0.302402	0.112613	0.379166	0.485111	0.319328	0.127582	0.396493	0.46106	0.435434	0.314402
diff_014M_radius.	0.436952	0.423423	0.428167	0.259805	0.070699	0.143447	0.07457	0.656856	0.597635	0.474404	1.00307	0.850622	0.200793	0.192438	0.41296	0.496989	0.578144	0.683668	0.786789	1.01075	1.38272	2.02572	2.94026	1.50596	0.15382	0.036843	0.048501	0.319551	0.601632	0.501433	0.398311	0.129703	0.040848	0.052146	0.097295	0.333013
diff_015F_radius.	0.054113	0.074605	0.089489	0.207403	0.544366	0.823229	1.12905	1.24654	1.5236	1.58785	1.59363	1.45569	1.22897	0.9841	0.931346	0.94861	1.19166	1.27955	1.35078	1.48886	1.82853	2.24041	2.60257	2.56868	2.29312	1.59566	1.08363	0.559649	0.517233	0.623294	0.79241	0.938743	0.918622	0.729976	0.335186	0.127435
diff_015M_radius.	1.27789	1.15195	1.03881	0.977048	0.94878	0.916689	0.762571	0.251613	0.098731	0.063567	0.35336	0.315481	0.140832	0.104742	0.207637	0.370284	0.514105	0.558138	0.616987	0.608112	0.544417	0.306776	0.079006	0.322582	0.355833	0.417012	0.598933	0.633741	0.504425	0.475652	0.472495	0.64943	0.722321	0.851763	1.03319	1.29776
diff_016F_radius.	0.332876	0.221876	0.172922	0.260753	0.325323	0.528181	0.6891	0.577383	0.022341	0.486886	0.804806	1.40627	1.63783	2.04976	2.25223	2.09547	2.01031	1.79913	1.61094	1.56555	1.66447	1.77152	1.9385	2.17447	2.69583	2.65412	0.376418	0.681809	0.850103	0.722258	0.71112	0.613997	0.553061	0.405567	0.324454	0.325905
diff_017F_radius.	1.24962	1.07197	0.65812	0.304424	0.169223	0.179386	0.264122	0.434792	0.813093	1.42085	1.22625	0.604691	0.110697	0.194349	0.325668	0.396702	0.379151	0.355625	0.480298	0.612267	0.635965	0.605485	0.5384	0.442665	0.223608	0.421038	1.37357	1.29758	0.939697	1.13888	1.39096	1.54622	1.66584	1.47318	1.30262	1.25604
diff_017M_radius.	1.04428	1.24178	1.63888	2.2331	2.9814	2.72812	0.35977	1.97175	2.09978	1.35042	0.191906	0.332787	1.52107	1.5413	1.15196	0.666753	0.583674	0.586431	0.782264	0.836434	0.774484	0.565773	0.199812	0.938471	1.53921	1.6171	1.66764	2.10748	1.96561	1.78705	1.72451	1.85435	2.19432	2.15433	1.40709	0.975961
diff_018F_radius.	0.396736	0.325086	0.350975	0.282396	0.211975	0.153408	0.08384	0.22036	0.268066	0.029115	0.374205	0.376775	0.101356	0.340163	0.031561	0.380297	0.746666	0.732386	0.741503	0.655569	0.602046	0.597723	0.639793	0.784991	1.03103	1.63005	0.203897	0.50982	0.746365	0.870843	0.851488	0.812466	0.74687	0.620261	0.573847	0.465335
[truncated: 110 more rows]

## Sheet: Shape diff_ulna
	10	20	30	40	50	60	70	80	90	100	110	120	130	140	150	160	170	180	190	200	210	220	230	240	250	260	270	280	290	300	310	320	330	340	350	360
[truncated: 1,188 more rows]
